# Supplementary material for: Cumulative fluid balance predicts mortality and increases time on mechanical ventilation in ARDS patients: An observational cohort study
Source: PLoS One. 2019 Oct 30;14(10):e0224563. doi: 10.1371/journal.pone.0224563 (PMC6821102; doi:10.1371/journal.pone.0224563)
Supplement: S1 Dataset — Privacy sensitive patient data were excluded. (XLSX) [file pone.0224563.s001.xlsx]

## Sheet: S1 Dataset
died_day28	survival_28days	died_day90	survival_90days	survival_days	Duration_of_mech_ventilation_hours	Duration_of_mech_ventilation_days	Ventilator_free_days_at_day_28	Ventilator_free_days_at_day_90	Vent_free_days_at_day_28_corrected_for_death	Vent_free_days_at_day_90_corrected_for_death	Weaned_off_Ventilator_day28	Weaned_of_Ventilator_day90	los_icu	ICU_free_days_at_day_28	ICU_free_days_at_day_90	los_hosp	hosp_free_days_at_day_28	hosp_free_days_at_day_90	age	gender	apache_score	saps_score	Diabetes	Sepsis	Pneumonia	Alcohol_Abuse	Aspiration	Auto_immune_disease	Surgery	no	elective	emergency	Massive_Transfusion	Near_drowning	Pancreatitis	MI	Mult_Trauma	Hematologic_Malignancy	Liver_Failure	COPD	Immune_compromised	Mech_Vent_at_onset_ALI	Inotropics_at_onset_ALI	Stress_dose_steroids	Protective_ventilation_0_7days	PF_on_diagnosis_mmHg	height	diag_cat_weight	Diagnosis
0	29	0	91	#NULL!	171	7.125	20.875	82.875	20.875	82.875	1	1	9.67222	18.3278	80.3278	22	6	68	74	1	15	48	0	0	1	0	0	0	0	1	0	0	0	0	0	0	0	0	0	0	0	1	1	0	0	153	175	46	1
1	3	1	3	3	70	2.91667	25.0833	87.0833	#NULL!	#NULL!	0	0	3.74861	24.2514	86.2514	14.2528	13.7472	75.7472	74	0	29	73	0	0	1	1	1	0	0	1	0	0	0	0	0	0	0	0	1	1	0	1	1	1	1	126	189	53	1
1	3	1	3	3	100	4.16667	23.8333	85.8333	#NULL!	#NULL!	0	0	4.57361	23.4264	85.4264	5.11319	22.8868	84.8868	75	1	20	68	0	0	1	0	0	0	0	1	0	0	0	0	0	0	0	0	0	0	0	1	1	1	1	151	175	46	1
0	29	0	91	#NULL!	374	15.5833	12.4167	74.4167	12.4167	74.4167	1	1	29.4007	0	60.5993	77	0	13	51	0	41	89	1	1	0	0	0	0	0	1	0	0	0	0	0	1	0	0	0	0	1	1	1	1	1	83	168	31	1
0	29	0	91	#NULL!	230	9.58333	18.4167	80.4167	18.4167	80.4167	1	1	16.7556	11.2444	73.2444	47	0	43	71	0	13	46	0	0	0	0	0	0	1	0	1	0	1	0	0	0	0	0	0	0	0	1	0	0	1	287	189	4	1
0	29	0	91	#NULL!	20	0.833333	27.1667	89.1667	27.1667	89.1667	1	1	4.10486	23.8951	85.8951	7	21	83	68	0	17	38	1	0	0	0	0	0	1	0	1	0	0	0	0	0	0	0	0	0	0	1	1	0	0	157	172	6	1
0	29	0	91	#NULL!	271	11.2917	16.7083	78.7083	16.7083	78.7083	1	1	14.2958	13.7042	75.7042	54	0	36	69	0	17	66	0	0	0	0	0	0	0	1	0	0	0	0	0	0	0	1	0	0	1	1	0	1	1	249	180	46	1
0	29	0	91	#NULL!	158	6.58333	21.4167	83.4167	21.4167	83.4167	1	1	8.77361	19.2264	81.2264	22	6	68	77	0	20	46	0	0	0	0	0	0	1	0	1	0	0	0	0	0	0	0	0	0	0	1	1	1	0	223	175	4	1
0	29	0	91	114	72	3	25	87	25	87	1	1	8.51458	19.4854	81.4854	83	0	7	77	0	13	41	1	0	0	0	0	0	2	0	0	1	0	0	0	0	0	0	0	0	0	1	0	0	0	240	190	16	1
1	19	1	19	19	608	25.3333	2.66667	64.6667	#NULL!	#NULL!	0	0	27.1035	0.896528	62.8965	28.4688	0	61.5312	68	1	11	50	0	0	0	0	0	0	2	0	0	1	0	0	0	0	0	0	0	0	0	1	1	1	0	210	170	7	1
0	29	0	91	#NULL!	43	1.79167	26.2083	88.2083	26.2083	88.2083	1	1	2.08819	25.9118	87.9118	29	0	61	55	0	7	31	0	0	0	0	0	0	1	0	1	0	0	0	0	0	1	0	0	0	0	1	0	0	1	162	185	2	1
0	29	0	91	#NULL!	462	19.25	8.75	70.75	8.75	70.75	1	1	27.6826	0.317361	62.3174	116	0	0	40	1	34	83	0	0	0	0	0	0	0	1	0	0	1	0	0	0	0	0	0	0	0	1	1	1	1	163	170	1	1
0	29	0	91	#NULL!	61	2.54167	25.4583	87.4583	25.4583	87.4583	1	1	7.73125	20.2688	82.2687	8.61111	19.3889	81.3889	58	1	9	27	0	0	0	1	0	0	0	1	0	0	0	0	1	0	0	0	0	0	0	1	0	0	2	248	178	34	1
0	29	0	91	#NULL!	45	1.875	26.125	88.125	26.125	88.125	1	1	6.28472	21.7153	83.7153	57	0	33	69	0	34	87	1	0	0	0	0	0	0	1	0	0	0	0	0	1	0	0	0	0	0	1	1	1	0	170	165	37	1
1	19	1	19	19	480	20	8	70	#NULL!	#NULL!	0	0	20.725	7.275	69.275	29.9931	0	60.0069	22	1	21	70	0	1	0	0	0	0	0	1	0	0	0	0	0	0	0	1	0	0	0	1	1	1	0	221	165	31	1
0	29	0	91	#NULL!	422	17.5833	10.4167	72.4167	10.4167	72.4167	1	1	20.5465	7.45347	69.4535	58	0	32	59	0	34	65	0	0	0	0	0	0	1	0	1	0	1	0	0	0	0	0	0	0	0	1	1	1	1	73	184	1	1
0	29	0	91	#NULL!	32	1.33333	26.6667	88.6667	26.6667	88.6667	1	1	5.46597	22.534	84.534	33	0	57	61	1	14	71	1	0	0	0	0	1	0	1	0	0	0	0	0	0	0	0	0	0	1	1	1	0	0	229	168	36	1
1	10	1	10	10	616	25.6667	2.33333	64.3333	#NULL!	#NULL!	0	0	29.1611	0	60.8389	30.8132	0	59.1868	67	0	14	53	0	0	0	0	0	0	0	1	0	0	0	0	0	0	0	0	0	0	0	1	0	0	2	263	180	38	1
0	29	0	91	#NULL!	8	0.333333	27.6667	89.6667	27.6667	89.6667	1	1	5.77986	22.2201	84.2201	30	0	60	78	0	18	51	0	0	0	0	0	0	2	0	0	1	1	0	0	1	0	0	0	0	0	0	0	0	#NULL!	279	180	4	1
0	29	0	91	#NULL!	409	17.0417	10.9583	72.9583	10.9583	72.9583	1	1	24.0958	3.90417	65.9042	26	2	64	32	0	21	53	0	0	0	0	0	0	1	0	1	0	0	0	0	0	0	0	0	0	0	1	0	0	1	125	180	40	1
0	29	0	91	#NULL!	187	7.79167	20.2083	82.2083	20.2083	82.2083	1	1	10.9292	17.0708	79.0708	30	0	60	53	0	17	59	0	0	0	0	0	0	0	1	0	0	0	0	0	0	0	0	0	0	0	1	0	0	0	183	168	45	1
0	29	0	91	#NULL!	67	2.79167	25.2083	87.2083	25.2083	87.2083	1	1	5.03333	22.9667	84.9667	6	22	84	60	0	15	56	0	0	0	0	0	0	0	1	0	0	0	0	0	1	0	0	0	0	0	1	0	0	1	260	185	25	1
0	29	0	91	#NULL!	181	7.54167	20.4583	82.4583	20.4583	82.4583	1	1	12.4972	15.5028	77.5028	41	0	49	68	0	21	43	0	0	0	1	0	0	1	0	1	0	0	0	0	0	0	0	0	0	0	1	1	1	0	289	168	6	1
1	20	1	20	20	211	8.79167	19.2083	81.2083	#NULL!	#NULL!	0	0	20.7312	7.26875	69.2687	35.1736	0	54.8264	86	0	26	71	1	0	1	0	0	0	0	1	0	0	0	0	0	0	0	0	0	0	0	1	1	1	0	116	185	46	1
1	2	1	2	2	6	0.25	27.75	89.75	#NULL!	#NULL!	0	0	1.97639	26.0236	88.0236	4	24	86	72	0	13	33	0	0	0	0	0	0	1	0	1	0	0	0	0	0	0	0	0	1	0	1	1	0	0	245	178	8	1
0	29	0	91	#NULL!	282	11.75	16.25	78.25	16.25	78.25	1	1	17.6111	10.3889	72.3889	80	0	10	60	1	25	45	0	0	0	0	0	0	0	1	0	0	0	0	0	0	0	0	0	0	0	1	1	1	1	83	174	27	1
0	29	0	91	#NULL!	83	3.45833	24.5417	86.5417	24.5417	86.5417	1	1	5.06181	22.9382	84.9382	29	0	61	73	1	10	35	1	0	0	0	0	0	1	0	1	0	1	0	0	1	0	0	0	1	0	1	0	0	0	176	150	6	1
0	29	0	91	#NULL!	241	10.0417	17.9583	79.9583	17.9583	79.9583	1	1	11.4201	16.5799	78.5799	31	0	59	55	0	15	41	1	0	1	1	0	0	0	1	0	0	0	0	0	0	0	0	1	1	1	1	1	1	0	151	175	46	1
0	29	1	73	73	88	3.66667	24.3333	86.3333	24.3333	#NULL!	1	0	6.43333	21.5667	83.5667	16	12	74	81	1	19	60	1	1	1	0	0	0	0	1	0	0	0	0	0	0	0	0	0	1	0	1	1	1	0	187	160	37	1
0	29	1	57	57	146	6.08333	21.9167	83.9167	21.9167	#NULL!	1	0	6.93264	21.0674	83.0674	52	0	38	45	0	13	32	0	0	1	0	0	0	0	1	0	0	0	0	0	0	0	0	0	0	0	1	1	0	1	143	185	40	1
0	29	0	91	#NULL!	0	0	28	90	28	90	1	1	2.71597	25.284	87.284	6	22	84	59	0	9	30	1	0	0	0	0	0	1	0	1	0	0	0	0	0	0	0	0	0	0	1	0	0	1	264	169	6	1
1	2	1	2	2	5	0.208333	27.7917	89.7917	#NULL!	#NULL!	0	0	2.59653	25.4035	87.4035	4.28194	23.7181	85.7181	69	0	15	37	1	0	0	0	0	0	1	0	1	0	0	0	0	0	0	0	0	1	0	1	1	0	0	259	172	3	1
0	29	0	91	#NULL!	155	6.45833	21.5417	83.5417	21.5417	83.5417	1	1	8.76389	19.2361	81.2361	23	5	67	47	0	14	30	0	0	0	0	0	0	2	0	0	1	0	0	0	0	0	0	0	0	0	1	0	1	1	152	170	10	1
1	22	1	22	22	358	14.9167	13.0833	75.0833	#NULL!	#NULL!	0	0	23.509	4.49097	66.491	24.8472	3.15278	65.1528	73	0	14	50	0	0	0	0	0	0	2	0	0	1	0	0	0	1	0	0	0	0	0	1	1	1	1	272	168	34	1
0	29	1	40	40	310	12.9167	15.0833	77.0833	15.0833	#NULL!	1	0	17.059	10.941	72.941	43	0	47	72	0	15	48	0	0	0	0	0	0	0	1	0	0	0	0	0	0	0	0	0	1	0	1	0	1	1	165	170	1	1
0	29	0	91	#NULL!	19	0.791667	27.2083	89.2083	27.2083	89.2083	1	1	3.76944	24.2306	86.2306	12	16	78	72	1	25	63	0	0	0	0	0	0	1	0	1	0	1	0	0	0	0	0	0	0	0	0	1	0	#NULL!	159	160	3	1
1	12	1	12	12	335	13.9583	14.0417	76.0417	#NULL!	#NULL!	0	0	14.075	13.925	75.925	16.8653	11.1347	73.1347	39	1	22	69	0	0	0	1	0	1	0	1	0	0	0	0	0	0	0	0	1	0	0	1	1	1	0	147	165	31	1
0	29	1	45	45	47	1.95833	26.0417	88.0417	26.0417	#NULL!	1	0	4.37292	23.6271	85.6271	140	0	0	47	1	18	46	0	1	0	1	0	0	0	1	0	0	0	0	0	1	0	0	0	0	0	0	1	1	0	136	174	31	1
0	29	1	49	49	54	2.25	25.75	87.75	25.75	#NULL!	1	0	4.75139	23.2486	85.2486	15	13	75	54	1	22	40	0	0	0	0	0	0	0	1	0	0	0	0	0	0	0	0	0	1	0	1	0	0	1	216	165	52	1
0	29	0	91	#NULL!	235	9.79167	18.2083	80.2083	18.2083	80.2083	1	1	12.4674	15.5326	77.5326	26	2	64	24	1	12	27	0	0	1	0	0	1	0	1	0	0	0	0	0	0	0	0	1	0	0	1	1	1	0	117	165	31	1
1	2	1	2	2	136	5.66667	22.3333	84.3333	#NULL!	#NULL!	0	0	11.3264	16.6736	78.6736	12.9889	15.0111	77.0111	77	1	16	44	0	0	1	0	0	0	0	1	0	0	0	0	0	0	0	0	0	0	0	1	1	1	1	182	176	23	1
1	25	1	25	25	183	7.625	20.375	82.375	#NULL!	#NULL!	0	0	21.7153	6.28472	68.2847	27	1	63	79	0	24	62	1	0	0	0	0	0	1	0	1	0	1	0	0	0	0	0	0	0	0	1	1	1	0	278	172	4	1
0	29	0	91	#NULL!	51	2.125	25.875	87.875	25.875	87.875	1	1	5.77431	22.2257	84.2257	9	19	81	78	0	26	52	0	0	0	0	0	0	0	1	0	0	0	0	0	1	0	0	0	0	0	1	1	0	1	230	175	25	1
0	29	0	91	#NULL!	58	2.41667	25.5833	87.5833	25.5833	87.5833	1	1	3.06389	24.9361	86.9361	15	13	75	43	0	12	34	0	0	1	0	0	0	0	1	0	0	0	0	0	0	0	0	0	0	0	1	0	0	1	267	188	27	1
1	8	1	8	8	244	10.1667	17.8333	79.8333	#NULL!	#NULL!	0	0	14.084	13.916	75.916	16.7153	11.2847	73.2847	77	0	14	32	0	0	0	0	0	0	1	0	1	0	0	0	0	0	0	0	0	0	0	1	1	1	1	171	177	3	1
0	29	0	91	#NULL!	235	9.79167	18.2083	80.2083	18.2083	80.2083	1	1	10.5611	17.4389	79.4389	12	16	78	48	0	12	34	0	0	1	0	0	0	0	1	0	0	0	0	0	0	0	0	0	0	0	1	1	1	1	182	175	53	1
1	2	1	2	2	71	2.95833	25.0417	87.0417	#NULL!	#NULL!	0	0	4.56319	23.4368	85.4368	15.4861	12.5139	74.5139	61	0	9	65	0	1	0	0	0	0	1	0	1	0	0	0	0	0	0	0	0	0	0	1	0	1	0	115	161	31	1
0	29	0	91	#NULL!	204	8.5	19.5	81.5	19.5	81.5	1	1	10.375	17.625	79.625	65	0	25	18	1	15	43	0	1	0	0	0	0	0	1	0	0	0	0	0	0	0	0	0	0	0	1	1	1	0	93	165	31	1
1	5	1	5	5	153	6.375	21.625	83.625	#NULL!	#NULL!	0	0	12.791	15.209	77.209	19.4118	8.58819	70.5882	65	0	18	61	0	1	0	0	0	0	0	1	0	0	0	0	0	0	0	1	0	0	1	1	1	1	1	119	190	32	1
0	29	0	91	#NULL!	54	2.25	25.75	87.75	25.75	87.75	1	1	6.72083	21.2792	83.2792	39	0	51	78	0	15	46	0	0	0	0	0	0	1	0	1	0	0	0	0	0	0	0	0	0	0	0	0	1	#NULL!	60	182	4	1
0	29	0	91	#NULL!	16	0.666667	27.3333	89.3333	27.3333	89.3333	1	1	2.70625	25.2937	87.2938	11	17	79	79	1	15	43	0	0	0	0	0	0	1	0	1	0	0	0	0	0	0	0	0	0	0	0	1	0	#NULL!	214	167	23	1
0	29	0	91	#NULL!	98	4.08333	23.9167	85.9167	23.9167	85.9167	1	1	5.45139	22.5486	84.5486	34	0	56	81	0	14	51	0	1	0	0	0	0	0	1	0	0	0	0	0	1	0	0	0	0	0	1	0	1	1	249	170	34	1
1	3	1	3	3	140	5.83333	22.1667	84.1667	#NULL!	#NULL!	0	0	9.12361	18.8764	80.8764	9.9375	18.0625	80.0625	66	1	22	66	0	0	0	1	0	0	2	0	0	1	0	0	0	0	0	0	0	0	0	1	1	1	1	182	165	16	1
0	29	0	91	#NULL!	0	0	28	90	28	90	1	1	3.05139	24.9486	86.9486	13	15	77	51	0	15	32	0	0	0	0	0	0	0	1	0	0	0	0	0	0	0	0	0	0	0	0	0	0	#NULL!	171	178	45	1
0	29	0	91	#NULL!	287	11.9583	16.0417	78.0417	16.0417	78.0417	1	1	15.8715	12.1285	74.1285	25	3	65	68	0	16	45	0	0	0	0	0	0	0	1	0	0	0	0	0	0	1	0	0	0	0	1	1	1	0	92	168	24	1
1	12	1	12	12	93	3.875	24.125	86.125	#NULL!	#NULL!	0	0	6.7125	21.2875	83.2875	12	16	78	76	0	15	43	0	0	0	0	0	1	1	0	1	0	0	0	0	1	0	0	0	1	0	1	1	1	0	268	179	3	1
1	0	1	0	0	63	2.625	25.375	87.375	#NULL!	#NULL!	0	0	3.01875	24.9812	86.9813	3.38194	24.6181	86.6181	58	0	25	67	1	0	0	0	0	0	0	1	0	0	0	0	0	0	0	0	0	0	0	1	1	0	2	246	190	40	1
0	29	0	91	#NULL!	178	7.41667	20.5833	82.5833	20.5833	82.5833	1	1	8.65069	19.3493	81.3493	17	11	73	51	0	14	39	0	1	1	1	0	0	0	1	0	0	0	0	0	0	0	0	0	0	0	1	1	1	1	152	185	31	1
1	9	1	9	9	75	3.125	24.875	86.875	#NULL!	#NULL!	0	0	9.95139	18.0486	80.0486	10.6896	17.3104	79.3104	52	0	18	39	0	0	1	1	0	0	0	1	0	0	0	0	0	0	0	0	0	0	0	1	0	0	0	174	175	40	1
0	29	0	91	#NULL!	89	3.70833	24.2917	86.2917	24.2917	86.2917	1	1	4.10694	23.8931	85.8931	5	23	85	43	0	24	65	0	0	0	0	0	0	0	1	0	0	0	0	0	1	0	0	0	0	0	1	1	0	1	70	180	25	1
0	29	0	91	#NULL!	83	3.45833	24.5417	86.5417	24.5417	86.5417	1	1	4.73056	23.2694	85.2694	11	17	79	37	0	24	56	1	1	1	0	0	0	0	1	0	0	0	0	0	0	0	0	0	0	0	1	1	1	1	126	180	39	1
1	15	1	15	15	306	12.75	15.25	77.25	#NULL!	#NULL!	0	0	15.1771	12.8229	74.8229	16.0986	11.9014	73.9014	76	0	16	46	1	0	0	0	0	0	2	0	0	1	1	0	0	0	0	0	0	0	0	1	1	1	1	105	180	4	1
0	29	0	91	#NULL!	89	3.70833	24.2917	86.2917	24.2917	86.2917	1	1	5.08819	22.9118	84.9118	32	0	58	22	1	9	65	0	1	0	0	0	0	0	1	0	0	0	0	0	0	0	1	0	0	1	1	0	0	1	123	173	36	1
0	29	0	91	#NULL!	49	2.04167	25.9583	87.9583	25.9583	87.9583	1	1	3.04306	24.9569	86.9569	5	23	85	46	0	16	43	0	0	0	0	0	0	0	1	0	0	0	0	0	1	0	0	0	0	0	1	0	0	2	259	185	25	1
0	29	1	33	33	79	3.29167	24.7083	86.7083	24.7083	#NULL!	1	0	6.77083	21.2292	83.2292	36	0	54	67	0	18	52	0	0	0	0	0	0	1	0	1	0	1	0	0	1	0	0	1	0	0	1	0	0	1	134	184	9	1
0	29	0	91	#NULL!	255	10.625	17.375	79.375	17.375	79.375	1	1	16.891	11.109	73.109	108	0	0	33	0	13	29	1	0	0	0	0	0	0	1	0	0	0	0	1	0	0	0	0	0	0	1	0	0	1	214	180	34	1
0	29	0	91	#NULL!	50	2.08333	25.9167	87.9167	25.9167	87.9167	1	1	4.40625	23.5938	85.5938	7	21	83	39	0	11	42	0	0	0	0	0	0	0	1	0	0	0	0	0	1	0	0	0	0	0	1	0	0	0	259	185	25	1
0	29	0	91	#NULL!	755	31.4583	0	58.5417	0	58.5417	0	1	35.434	0	54.566	35.5417	0	54.4583	49	0	12	49	0	0	0	0	0	0	0	1	0	0	0	0	0	0	0	0	0	0	0	1	1	1	0	248	177	45	1
0	29	0	91	#NULL!	347	14.4583	13.5417	75.5417	13.5417	75.5417	1	1	22.7986	5.20139	67.2014	36	0	54	81	0	24	63	0	0	0	0	0	0	1	0	1	0	0	0	0	0	0	0	0	1	0	1	1	1	1	185	173	3	1
0	29	0	91	#NULL!	9	0.375	27.625	89.625	27.625	89.625	1	1	2.95972	25.0403	87.0403	27	1	63	67	1	22	42	0	0	0	0	1	0	0	1	0	0	0	0	0	0	0	0	0	0	0	1	0	0	1	156	170	19	1
0	29	0	91	#NULL!	352	14.6667	13.3333	75.3333	13.3333	75.3333	1	1	29.6014	0	60.3986	39	0	51	39	0	12	35	0	0	0	0	0	0	2	0	0	1	1	0	0	0	1	0	0	0	0	1	1	1	1	187	180	2	1
0	29	0	91	#NULL!	145	6.04167	21.9583	83.9583	21.9583	83.9583	1	1	22.7097	5.29028	67.2903	23.4715	4.52847	66.5285	53	0	22	61	0	0	0	0	0	0	2	0	0	1	0	0	0	0	0	0	0	0	0	99	99	0	#NULL!	131	180	40	1
0	29	0	91	#NULL!	162	6.75	21.25	83.25	21.25	83.25	1	1	8.22986	19.7701	81.7701	23	5	67	30	0	24	61	0	1	0	0	1	0	0	1	0	0	0	0	0	0	0	0	0	0	1	1	0	1	1	100	169	46	1
1	24	1	24	24	584	24.3333	3.66667	65.6667	#NULL!	#NULL!	0	0	24.6986	3.30139	65.3014	25.4958	2.50417	64.5042	62	0	25	57	1	0	1	0	0	1	0	1	0	0	0	0	0	0	0	0	0	0	0	1	1	1	1	84	172	46	1
0	29	0	91	#NULL!	688	28.6667	0	61.3333	0	61.3333	0	1	39.6979	0	50.3021	100	0	0	56	0	27	58	0	1	0	0	0	0	2	0	0	1	0	0	0	0	0	0	0	0	0	1	1	1	1	180	175	1	1
1	8	1	8	8	108	4.5	23.5	85.5	#NULL!	#NULL!	0	0	8.33125	19.6687	81.6688	9	19	81	82	1	30	52	1	0	0	0	0	0	0	1	0	0	0	0	0	1	0	0	0	0	0	1	1	0	1	210	160	33	1
0	29	0	91	#NULL!	58	2.41667	25.5833	87.5833	25.5833	87.5833	1	1	3.59028	24.4097	86.4097	46	0	44	61	1	25	61	0	0	0	0	0	0	1	0	1	0	0	0	0	0	0	0	0	0	0	1	0	0	0	192	172	20	1
0	29	0	91	#NULL!	106	4.41667	23.5833	85.5833	23.5833	85.5833	1	1	5.98333	22.0167	84.0167	82	0	8	81	1	14	40	0	0	1	0	0	0	0	1	0	0	0	0	0	0	0	0	0	0	0	1	0	0	0	123	160	25	1
0	29	0	91	#NULL!	61	2.54167	25.4583	87.4583	25.4583	87.4583	1	1	6.10486	21.8951	83.8951	25	3	65	72	0	18	62	0	0	1	0	0	0	0	1	0	0	0	0	0	0	0	0	0	0	1	1	0	0	1	99	175	27	1
0	29	0	91	#NULL!	159	6.625	21.375	83.375	21.375	83.375	1	1	7.68056	20.3194	82.3194	28	0	62	53	0	12	44	0	0	0	0	0	0	2	0	0	1	0	0	0	0	0	0	0	0	0	1	1	1	0	197	190	22	1
0	29	0	91	#NULL!	646	26.9167	1.08333	63.0833	1.08333	63.0833	1	1	35.4139	0	54.5861	49	0	41	69	1	22	53	0	0	1	0	0	0	0	1	0	0	0	0	0	0	0	0	0	1	1	1	1	1	1	115	165	46	1
0	29	0	91	#NULL!	90	3.75	24.25	86.25	24.25	86.25	1	1	6.91458	21.0854	83.0854	15	13	75	59	0	13	39	1	0	1	0	0	0	1	0	1	0	0	0	0	0	0	0	0	1	0	1	0	0	0	177	171	8	1
0	29	0	91	#NULL!	49	2.04167	25.9583	87.9583	25.9583	87.9583	1	1	2.68958	25.3104	87.3104	35	0	55	68	0	12	44	0	1	0	0	0	0	1	0	1	0	0	0	0	0	0	0	0	0	0	1	1	1	0	111	173	10	1
0	29	0	91	#NULL!	59	2.45833	25.5417	87.5417	25.5417	87.5417	1	1	2.75069	25.2493	87.2493	7	21	83	50	0	8	33	0	0	0	0	0	0	2	0	0	1	0	0	0	0	0	0	0	0	0	1	1	0	0	187	181	6	1
0	29	0	91	#NULL!	22	0.916667	27.0833	89.0833	27.0833	89.0833	1	1	2.20139	25.7986	87.7986	13	15	77	77	1	34	69	0	0	0	0	0	0	0	1	0	0	0	0	0	0	0	0	0	1	0	1	1	1	1	272	170	45	1
0	29	0	91	#NULL!	20	0.833333	27.1667	89.1667	27.1667	89.1667	1	1	2.73056	25.2694	87.2694	11	17	79	73	0	12	34	0	0	0	0	0	0	1	0	1	0	0	0	0	0	0	0	0	0	0	1	1	0	0	196	178	4	1
0	29	0	91	#NULL!	30	1.25	26.75	88.75	26.75	88.75	1	1	2.29931	25.7007	87.7007	41	0	49	53	0	16	42	0	0	0	0	0	1	0	1	0	0	0	0	0	0	0	0	0	1	0	1	1	0	1	205	184	33	1
1	3	1	3	3	90	3.75	24.25	86.25	#NULL!	#NULL!	0	0	3.90556	24.0944	86.0944	4.56528	23.4347	85.4347	68	1	30	65	0	1	0	0	0	0	0	1	0	0	0	0	0	0	0	0	1	0	0	1	1	1	1	135	169	34	1
0	29	0	91	#NULL!	49	2.04167	25.9583	87.9583	25.9583	87.9583	1	1	6.15417	21.8458	83.8458	67	0	23	53	0	14	61	0	0	0	0	0	0	0	1	0	0	0	0	0	0	0	0	0	0	0	1	1	0	0	272	168	31	1
0	29	0	91	#NULL!	382	15.9167	12.0833	74.0833	12.0833	74.0833	1	1	17.4167	10.5833	72.5833	55	0	35	41	1	17	86	0	1	0	0	0	0	0	1	0	0	0	0	0	0	0	1	0	0	1	1	1	1	1	90	160	31	1
0	29	0	91	#NULL!	14	0.583333	27.4167	89.4167	27.4167	89.4167	1	1	3.88333	24.1167	86.1167	17	11	73	58	0	5	25	0	0	0	0	0	0	1	0	1	0	0	0	0	0	0	0	0	0	0	1	0	0	0	#NULL!	193	3	1
1	20	1	20	20	382	15.9167	12.0833	74.0833	#NULL!	#NULL!	0	0	22.0562	5.94375	67.9437	23.8736	4.12639	66.1264	63	1	17	58	0	0	1	0	0	1	0	1	0	0	0	0	0	0	0	0	0	0	1	1	1	1	0	177	165	31	1
0	29	0	91	#NULL!	34	1.41667	26.5833	88.5833	26.5833	88.5833	1	1	2.40139	25.5986	87.5986	8	20	82	44	0	6	33	0	0	1	0	0	0	0	1	0	0	0	0	0	0	0	1	0	0	1	1	0	0	1	188	184	46	1
0	29	0	91	468	159	6.625	21.375	83.375	21.375	83.375	1	1	10.7146	17.2854	79.2854	20	8	70	70	0	18	40	0	0	0	0	0	0	0	1	0	0	1	0	0	1	0	0	0	0	0	1	0	0	0	233	158	33	1
0	29	0	91	#NULL!	178	7.41667	20.5833	82.5833	20.5833	82.5833	1	1	9.80417	18.1958	80.1958	29	0	61	67	0	22	57	0	1	1	0	0	0	0	1	0	0	0	0	0	0	0	1	0	0	0	1	1	0	0	218	170	36	1
1	4	1	4	4	103	4.29167	23.7083	85.7083	#NULL!	#NULL!	0	0	5.27917	22.7208	84.7208	5.91667	22.0833	84.0833	76	1	29	56	0	0	0	0	0	0	0	1	0	0	0	0	0	0	0	0	0	1	0	1	1	1	1	123	165	33	1
1	6	1	6	6	164	6.83333	21.1667	83.1667	#NULL!	#NULL!	0	0	6.89861	21.1014	83.1014	8.70556	19.2944	81.2944	68	0	20	53	1	0	0	0	0	0	1	0	1	0	0	0	0	0	0	0	0	1	0	1	1	1	0	136	165	4	1
0	29	0	91	#NULL!	128	5.33333	22.6667	84.6667	22.6667	84.6667	1	1	7.40278	20.5972	82.5972	9	19	81	47	0	11	35	0	0	0	0	0	0	2	0	0	1	1	0	0	0	0	0	0	0	0	1	1	0	0	158	179	4	1
0	29	0	91	#NULL!	59	2.45833	25.5417	87.5417	25.5417	87.5417	1	1	3.71111	24.2889	86.2889	10	18	80	60	0	15	38	0	0	0	0	0	0	0	1	0	0	0	0	0	0	0	0	0	1	0	1	1	1	0	156	180	46	1
1	2	1	2	2	67	2.79167	25.2083	87.2083	#NULL!	#NULL!	0	0	3.78403	24.216	86.216	3.83333	24.1667	86.1667	40	0	25	61	0	0	0	0	0	0	0	1	0	0	0	0	0	0	0	1	0	0	0	1	0	0	1	294	185	33	1
0	29	1	70	70	951	39.625	0	50.375	0	#NULL!	0	0	62.8875	0	27.1125	79	0	11	49	1	15	48	0	0	0	0	0	0	1	0	1	0	0	0	0	0	0	0	0	0	0	1	1	1	0	200	150	3	1
0	29	0	91	#NULL!	47	1.95833	26.0417	88.0417	26.0417	88.0417	1	1	2.93472	25.0653	87.0653	4	24	86	59	0	20	52	0	0	0	0	0	0	0	1	0	0	0	0	0	1	0	0	0	0	0	1	0	0	2	298	185	25	1
1	2	1	2	2	61	2.54167	25.4583	87.4583	#NULL!	#NULL!	0	0	2.70833	25.2917	87.2917	3.67292	24.3271	86.3271	71	0	31	66	1	0	0	0	0	0	0	1	0	0	0	0	0	1	0	0	0	1	0	1	0	0	1	176	170	33	1
0	29	0	91	#NULL!	377	15.7083	12.2917	74.2917	12.2917	74.2917	1	1	18.7278	9.27222	71.2722	60	0	30	69	0	27	57	0	0	0	0	0	0	2	0	0	1	1	0	0	0	1	0	0	0	0	1	1	0	2	281	185	2	1
0	29	0	91	#NULL!	855	35.625	0	54.375	0	54.375	0	1	49.5382	0	40.4618	102	0	0	65	0	12	43	0	1	0	0	0	0	0	1	0	0	0	0	0	0	0	0	0	0	0	1	1	1	0	255	175	4	1
0	29	0	91	#NULL!	126	5.25	22.75	84.75	22.75	84.75	1	1	8.39097	19.609	81.609	17	11	73	73	0	12	34	0	0	0	0	0	0	2	0	0	1	0	0	0	0	0	0	0	0	0	0	0	0	0	#NULL!	175	19	1
0	29	0	91	#NULL!	72	3	25	87	25	87	1	1	4.8875	23.1125	85.1125	11	17	79	79	1	35	69	0	0	0	0	0	0	1	0	1	0	0	0	0	0	0	0	0	0	0	1	1	0	0	182	160	3	1
0	29	0	91	#NULL!	251	10.4583	17.5417	79.5417	17.5417	79.5417	1	1	44.7847	0	45.2153	49.4597	0	40.5403	39	0	11	37	0	0	0	0	0	0	1	0	1	0	0	0	0	0	0	0	0	0	0	99	99	0	#NULL!	194	170	34	1
0	29	1	62	62	203	8.45833	19.5417	81.5417	19.5417	#NULL!	1	0	11.4042	16.5958	78.5958	66	0	24	74	0	19	42	0	0	0	0	0	0	0	1	0	0	0	0	0	0	0	0	0	0	0	1	1	1	0	119	165	4	1
0	29	0	91	#NULL!	111	4.625	23.375	85.375	23.375	85.375	1	1	6.625	21.375	83.375	27	1	63	32	0	29	64	0	0	0	0	0	0	1	0	1	0	1	0	0	0	1	0	0	0	0	1	1	0	1	242	185	2	1
0	29	0	91	#NULL!	176	7.33333	20.6667	82.6667	20.6667	82.6667	1	1	9.86181	18.1382	80.1382	16	12	74	60	1	9	32	0	0	1	1	0	0	1	0	1	0	0	0	0	0	0	0	0	0	0	1	1	0	0	183	165	8	1
1	20	1	20	20	250	10.4167	17.5833	79.5833	#NULL!	#NULL!	0	0	14.0931	13.9069	75.9069	22	6	68	74	1	15	53	0	0	0	0	0	0	2	0	0	1	0	0	0	0	0	0	0	0	0	1	1	1	1	259	172	4	1
0	29	0	91	#NULL!	733	30.5417	0	59.4583	0	59.4583	0	1	40.2486	0	49.7514	56	0	34	36	0	8	46	0	0	0	0	0	0	1	0	1	0	0	0	0	0	0	0	0	0	0	1	1	1	2	272	190	1	1
1	6	1	6	6	129	5.375	22.625	84.625	#NULL!	#NULL!	0	0	7.37569	20.6243	82.6243	7.73889	20.2611	82.2611	83	1	33	106	0	0	0	0	0	1	0	1	0	0	0	0	0	1	0	0	0	0	0	1	1	1	0	216	165	1	1
1	14	1	14	14	159	6.625	21.375	83.375	#NULL!	#NULL!	0	0	7.93264	20.0674	82.0674	19	9	71	85	1	18	55	1	0	0	0	0	0	0	1	0	0	0	0	0	1	0	0	0	0	0	1	0	1	0	137	165	1	1
0	29	0	91	#NULL!	28	1.16667	26.8333	88.8333	26.8333	88.8333	1	1	4.01597	23.984	85.984	7	21	83	21	0	14	22	0	0	1	0	0	0	0	1	0	0	0	0	0	0	0	0	0	0	0	1	0	0	1	151	170	46	1
0	29	0	91	#NULL!	17	0.708333	27.2917	89.2917	27.2917	89.2917	1	1	4.68472	23.3153	85.3153	8	20	82	72	0	12	33	0	0	0	0	0	0	2	0	0	1	0	0	0	0	0	0	0	0	0	1	1	0	1	165	165	6	1
0	29	0	91	#NULL!	103	4.29167	23.7083	85.7083	23.7083	85.7083	1	1	5.40625	22.5938	84.5938	8.7125	19.2875	81.2875	54	0	27	53	0	1	0	0	0	0	0	1	0	0	0	0	0	1	0	0	0	1	0	1	1	1	0	158	170	1	1
0	29	1	62	62	23	0.958333	27.0417	89.0417	27.0417	#NULL!	1	0	2.74167	25.2583	87.2583	63	0	27	83	0	20	53	0	0	0	1	0	0	1	0	1	0	1	0	0	0	0	0	0	0	0	1	0	0	0	146	188	4	1
0	29	0	91	#NULL!	118	4.91667	23.0833	85.0833	23.0833	85.0833	1	1	7.77986	20.2201	82.2201	23	5	67	55	0	19	48	0	0	0	0	0	0	0	1	0	0	0	0	0	0	0	0	0	0	0	1	0	1	0	105	180	19	1
1	10	1	10	10	55	2.29167	25.7083	87.7083	#NULL!	#NULL!	0	0	8.92431	19.0757	81.0757	9.6875	18.3125	80.3125	50	0	12	34	0	0	0	0	0	0	0	1	0	0	0	0	0	1	0	0	0	0	0	1	0	0	1	185	175	25	1
0	29	0	91	#NULL!	63	2.625	25.375	87.375	25.375	87.375	1	1	3.71875	24.2812	86.2812	26	2	64	55	1	10	45	0	0	0	0	0	0	1	0	1	0	0	0	0	0	1	0	0	0	0	1	0	0	0	108	160	2	1
0	29	0	91	#NULL!	89	3.70833	24.2917	86.2917	24.2917	86.2917	1	1	5.77361	22.2264	84.2264	47	0	43	75	0	18	45	1	0	0	0	1	0	0	1	0	0	0	0	0	1	0	0	0	0	0	1	0	0	0	236	180	25	1
0	29	0	91	#NULL!	186	7.75	20.25	82.25	20.25	82.25	1	1	8.97431	19.0257	81.0257	9.63819	18.3618	80.3618	60	1	24	47	0	0	0	0	0	0	0	1	0	0	1	0	0	1	0	0	0	0	0	1	1	0	1	60	159	25	1
0	29	0	91	#NULL!	94	3.91667	24.0833	86.0833	24.0833	86.0833	1	1	5.76042	22.2396	84.2396	8	20	82	57	0	30	64	0	0	0	0	0	0	0	1	0	0	0	0	0	1	0	0	0	0	0	1	0	0	1	#NULL!	175	25	1
1	17	1	17	17	182	7.58333	20.4167	82.4167	#NULL!	#NULL!	0	0	15.1639	12.8361	74.8361	21	7	69	61	1	25	64	0	0	0	0	0	0	1	0	1	0	0	0	0	0	0	0	0	0	0	1	1	1	0	96	180	31	1
0	29	0	91	952	611	25.4583	2.54167	64.5417	2.54167	64.5417	1	1	29.4812	0	60.5187	50	0	40	60	1	22	81	0	0	1	0	0	0	0	1	0	0	0	0	0	0	0	1	0	0	0	1	1	1	1	76	165	22	1
1	17	1	17	17	113	4.70833	23.2917	85.2917	#NULL!	#NULL!	0	0	6.87917	21.1208	83.1208	9	19	81	68	0	21	65	1	1	0	0	0	0	0	1	0	0	0	0	0	1	0	0	0	0	0	1	1	1	1	109	170	29	1
0	29	0	91	#NULL!	148	6.16667	21.8333	83.8333	21.8333	83.8333	1	1	9.20139	18.7986	80.7986	30	0	60	39	1	22	36	0	0	0	0	0	1	0	1	0	0	0	0	0	0	0	0	0	0	1	1	1	0	1	124	163	45	1
0	29	0	91	#NULL!	76	3.16667	24.8333	86.8333	24.8333	86.8333	1	1	4.37083	23.6292	85.6292	18	10	72	70	1	27	80	0	0	0	0	0	0	0	1	0	0	0	0	0	1	0	0	0	0	0	1	0	0	0	114	165	25	1
0	29	0	91	#NULL!	48	2	26	88	26	88	1	1	2.94097	25.059	87.059	31	0	59	81	0	17	53	0	0	1	0	0	0	0	1	0	0	0	0	0	0	0	0	0	0	0	1	0	0	0	138	180	46	1
1	13	1	13	13	45	1.875	26.125	88.125	#NULL!	#NULL!	0	0	2.94514	25.0549	87.0549	14	14	76	86	0	20	48	0	0	0	0	0	0	0	1	0	0	0	0	0	0	0	0	0	1	0	1	1	0	1	110	174	34	1
0	29	0	91	413	70	2.91667	25.0833	87.0833	25.0833	87.0833	1	1	4.65694	23.3431	85.3431	38	0	52	60	1	22	59	0	0	0	0	0	0	0	1	0	0	0	0	0	0	0	1	0	0	1	1	0	0	1	273	168	36	1
0	29	0	91	#NULL!	51	2.125	25.875	87.875	25.875	87.875	1	1	3.36042	24.6396	86.6396	7	21	83	70	0	12	46	#NULL!	0	0	1	0	0	0	1	0	0	0	0	0	1	0	0	0	0	0	1	1	0	0	240	168	25	1
1	16	1	16	16	133	5.54167	22.4583	84.4583	#NULL!	#NULL!	0	0	7.96736	20.0326	82.0326	17	11	73	76	0	27	65	0	1	1	0	0	0	0	1	0	0	0	0	0	0	0	0	0	0	0	1	1	0	0	165	175	40	1
0	29	0	91	#NULL!	125	5.20833	22.7917	84.7917	22.7917	84.7917	1	1	6.15139	21.8486	83.8486	44	0	46	68	0	17	52	0	0	1	0	0	0	0	1	0	0	0	0	0	1	0	0	0	1	0	1	0	1	0	178	180	25	1
0	29	0	91	#NULL!	199	8.29167	19.7083	81.7083	19.7083	81.7083	1	1	9.81806	18.1819	80.1819	18	10	72	27	1	14	52	1	0	0	1	0	1	0	1	0	0	0	0	0	0	0	0	0	0	0	1	1	1	1	158	172	39	1
0	29	0	91	#NULL!	140	5.83333	22.1667	84.1667	22.1667	84.1667	1	1	8.86528	19.1347	81.1347	36	0	54	60	0	19	49	1	0	1	0	0	0	0	1	0	0	0	0	0	0	0	0	0	0	1	1	0	1	1	133	180	46	1
1	18	1	18	18	80	3.33333	24.6667	86.6667	#NULL!	#NULL!	0	0	3.58681	24.4132	86.4132	29.4722	0	60.5278	28	1	23	39	0	0	1	0	0	0	0	1	0	0	0	0	0	0	0	0	0	0	0	1	0	1	2	195	160	45	1
0	29	0	91	#NULL!	34	1.41667	26.5833	88.5833	26.5833	88.5833	1	1	1.57431	26.4257	88.4257	19	9	71	56	1	19	43	1	1	0	1	0	0	0	1	0	0	0	0	0	0	0	0	1	0	0	1	0	0	0	163	170	37	1
1	18	1	18	18	370	15.4167	12.5833	74.5833	#NULL!	#NULL!	0	0	19.1375	8.8625	70.8625	20.641	7.35903	69.359	52	0	13	49	1	0	1	1	0	0	1	0	1	0	0	0	0	0	0	0	0	0	1	1	0	1	1	170	170	46	1
1	14	1	14	14	0	0	28	90	#NULL!	#NULL!	0	0	0.493056	27.5069	89.5069	32	0	58	35	0	22	60	0	1	1	0	0	0	0	1	0	0	0	0	0	0	0	1	0	0	1	99	99	0	#NULL!	141	180	36	1
0	29	1	64	64	1052	43.8333	0	46.1667	0	#NULL!	0	0	59.0431	0	30.9569	83	0	7	40	0	24	58	0	0	1	0	0	0	0	1	0	0	0	0	0	0	0	0	0	1	0	1	0	1	1	171	170	45	1
1	1	1	1	1	59	2.45833	25.5417	87.5417	#NULL!	#NULL!	0	0	2.67361	25.3264	87.3264	5.50625	22.4937	84.4938	74	0	27	63	0	0	0	0	0	0	2	0	0	1	0	0	0	0	0	0	0	0	0	1	1	1	1	219	182	53	1
0	29	1	44	44	784	32.6667	0	57.3333	0	#NULL!	0	0	45.6861	0	44.3139	46.9028	0	43.0972	82	0	24	56	0	1	0	0	0	0	0	1	0	0	0	0	0	0	0	0	0	0	0	1	1	1	0	169	180	31	1
1	26	1	26	26	652	27.1667	0.833333	62.8333	#NULL!	#NULL!	0	0	27.6931	0.306944	62.3069	28.8958	0	61.1042	69	1	26	76	0	1	0	0	0	0	0	1	0	0	0	0	0	0	0	0	0	0	0	1	1	1	1	266	175	31	1
0	29	0	91	#NULL!	120	5	23	85	23	85	1	1	7.65	20.35	82.35	11	17	79	37	0	5	29	0	0	1	0	0	0	0	1	0	0	0	0	0	0	0	0	0	0	1	1	1	0	0	138	174	46	1
0	29	0	91	#NULL!	99	4.125	23.875	85.875	23.875	85.875	1	1	5.79028	22.2097	84.2097	25	3	65	69	0	12	40	0	0	0	0	0	0	1	0	1	0	0	0	0	0	0	0	0	0	0	0	0	0	0	128	170	3	1
1	17	1	17	17	236	9.83333	18.1667	80.1667	#NULL!	#NULL!	0	0	11.7868	16.2132	78.2132	18	10	72	58	0	24	74	0	0	0	0	0	0	0	1	0	0	0	0	0	1	0	0	0	0	0	1	1	0	1	229	178	29	1
0	29	0	91	#NULL!	84	3.5	24.5	86.5	24.5	86.5	1	1	5.75486	22.2451	84.2451	11	17	79	39	1	10	32	0	0	1	1	0	0	0	1	0	0	0	0	0	0	0	0	0	1	0	1	0	0	1	138	175	46	1
0	29	0	91	#NULL!	40	1.66667	26.3333	88.3333	26.3333	88.3333	1	1	3.09722	24.9028	86.9028	9	19	81	72	1	8	35	0	0	0	0	0	0	1	0	1	0	1	0	0	0	0	0	0	0	0	1	1	0	0	158	160	3	1
0	29	0	91	#NULL!	50	2.08333	25.9167	87.9167	25.9167	87.9167	1	1	5.68056	22.3194	84.3194	41	0	49	73	0	11	32	0	0	0	0	0	0	1	0	1	0	0	0	0	0	0	0	0	1	0	1	1	0	0	137	174	4	1
0	29	0	91	#NULL!	74	3.08333	24.9167	86.9167	24.9167	86.9167	1	1	5.10764	22.8924	84.8924	18	10	72	48	0	11	36	0	0	0	0	0	0	0	1	0	0	0	0	1	0	0	0	0	0	0	1	0	0	1	117	189	34	1
0	29	0	91	#NULL!	1	0.0416667	27.9583	89.9583	27.9583	89.9583	1	1	2.17292	25.8271	87.8271	6	22	84	25	1	10	21	0	0	1	0	0	0	0	1	0	0	0	0	0	0	0	0	0	0	0	0	0	1	#NULL!	136	175	49	1
1	2	1	2	2	138	5.75	22.25	84.25	#NULL!	#NULL!	0	0	5.96181	22.0382	84.0382	6.95347	21.0465	83.0465	24	0	21	50	0	0	0	0	0	0	0	1	0	0	0	0	0	0	0	0	0	0	0	1	0	0	1	171	175	40	1
1	18	1	18	18	158	6.58333	21.4167	83.4167	#NULL!	#NULL!	0	0	7.87917	20.1208	82.1208	19	9	71	79	0	13	57	0	0	0	0	0	0	2	0	0	1	1	0	0	1	0	0	0	0	0	1	1	1	0	138	175	4	1
0	29	0	91	#NULL!	11	0.458333	27.5417	89.5417	27.5417	89.5417	1	1	2.75486	25.2451	87.2451	11	17	79	37	0	6	20	0	0	0	0	0	0	1	0	1	0	0	0	0	0	0	0	0	0	0	1	1	0	0	174	190	4	1
1	6	1	6	6	142	5.91667	22.0833	84.0833	#NULL!	#NULL!	0	0	7.32014	20.6799	82.6799	7.91667	20.0833	82.0833	85	1	24	79	0	0	0	0	0	0	0	1	0	0	0	0	0	1	0	0	0	0	0	1	0	0	1	77	170	33	1
1	3	1	3	3	113	4.70833	23.2917	85.2917	#NULL!	#NULL!	0	0	5.44792	22.5521	84.5521	5.55278	22.4472	84.4472	61	1	26	75	0	0	0	0	0	0	0	1	0	0	0	0	0	0	0	0	0	0	0	1	1	0	1	142	175	33	1
0	29	0	91	116	590	24.5833	3.41667	65.4167	3.41667	65.4167	1	1	29.8132	0	60.1868	38	0	52	64	1	28	61	0	0	0	0	0	0	0	1	0	0	0	0	0	0	0	0	0	0	0	1	0	0	0	238	165	8	1
0	29	1	61	61	227	9.45833	18.5417	80.5417	18.5417	#NULL!	1	0	12.4271	15.5729	77.5729	12.6799	15.3201	77.3201	25	0	15	50	0	0	0	0	0	0	0	1	0	0	0	0	0	0	0	0	0	0	0	1	0	0	0	253	195	45	1
1	4	1	4	4	96	4	24	86	#NULL!	#NULL!	0	0	4.38125	23.6187	85.6188	8.05972	19.9403	81.9403	80	0	24	63	0	0	0	0	0	0	0	1	0	0	0	0	0	1	0	0	0	1	0	1	0	0	1	142	170	27	1
0	29	0	91	#NULL!	72	3	25	87	25	87	1	1	9.35069	18.6493	80.6493	24	4	66	54	1	24	52	0	0	0	0	0	0	0	1	0	0	0	0	0	0	0	0	0	0	0	1	1	1	1	81	175	19	1
1	7	1	7	7	189	7.875	20.125	82.125	#NULL!	#NULL!	0	0	8.59167	19.4083	81.4083	8.87917	19.1208	81.1208	22	0	26	57	0	0	0	0	0	0	1	0	1	0	1	0	0	0	1	0	1	0	0	1	1	0	2	153	180	2	1
0	29	0	91	#NULL!	934	38.9167	0	51.0833	0	51.0833	0	1	293.419	0	0	293.419	0	0	58	0	12	53	0	1	0	0	0	0	1	0	1	0	1	0	1	0	0	0	0	0	0	1	1	1	#NULL!	188	170	34	1
1	5	1	5	5	164	6.83333	21.1667	83.1667	#NULL!	#NULL!	0	0	7.04931	20.9507	82.9507	15.0951	12.9049	74.9049	56	0	18	60	0	0	0	0	0	0	1	0	1	0	0	0	0	0	0	0	1	0	0	1	1	1	1	110	175	7	1
1	1	1	1	1	44	1.83333	26.1667	88.1667	#NULL!	#NULL!	0	0	2.02222	25.9778	87.9778	2.90556	25.0944	87.0944	17	0	13	41	0	0	0	0	0	0	2	0	0	1	1	0	0	0	1	0	0	0	0	1	0	0	2	87	170	2	1
1	22	1	22	22	547	22.7917	5.20833	67.2083	#NULL!	#NULL!	0	0	23.1819	4.81806	66.8181	26.6632	1.33681	63.3368	39	1	19	40	0	0	1	0	0	1	0	1	0	0	0	0	0	0	0	0	0	0	0	1	1	0	2	187	168	45	1
0	29	0	91	#NULL!	39	1.625	26.375	88.375	26.375	88.375	1	1	2.78819	25.2118	87.2118	8	20	82	70	0	18	39	0	0	0	0	0	0	1	0	1	0	0	0	0	0	0	0	0	0	0	1	1	0	0	168	176	25	1
0	29	1	38	38	84	3.5	24.5	86.5	24.5	#NULL!	1	0	4.74653	23.2535	85.2535	15	13	75	62	0	23	62	0	0	0	0	0	0	0	1	0	0	0	0	0	1	0	0	0	0	0	1	0	0	0	221	180	40	1
0	29	0	91	#NULL!	50	2.08333	25.9167	87.9167	25.9167	87.9167	1	1	4.10764	23.8924	85.8924	9	19	81	69	0	11	34	0	0	0	0	0	0	1	0	1	0	0	0	0	0	0	0	0	0	0	1	1	0	1	216	170	3	1
0	29	0	91	#NULL!	44	1.83333	26.1667	88.1667	26.1667	88.1667	1	1	3.84236	24.1576	86.1576	107	0	0	72	0	15	48	0	0	1	1	0	0	0	1	0	0	0	0	1	0	0	0	0	0	0	1	1	1	0	146	178	34	1
0	29	0	91	#NULL!	74	3.08333	24.9167	86.9167	24.9167	86.9167	1	1	3.99583	24.0042	86.0042	4.50903	23.491	85.491	22	0	11	33	0	0	0	0	0	0	0	1	0	0	0	0	0	0	1	0	0	0	0	1	1	0	2	136	185	24	1
0	29	0	91	#NULL!	490	20.4167	7.58333	69.5833	7.58333	69.5833	1	1	29.7681	0	60.2319	59	0	31	71	0	18	59	0	0	1	0	0	0	1	0	1	0	0	0	0	0	0	0	0	0	0	1	0	1	0	139	170	8	1
0	29	0	91	#NULL!	73	3.04167	24.9583	86.9583	24.9583	86.9583	1	1	5.85764	22.1424	84.1424	27	1	63	68	0	17	65	0	1	0	0	0	0	0	1	0	0	0	0	0	0	0	0	0	0	0	0	0	1	1	123	180	34	1
1	7	1	7	7	183	7.625	20.375	82.375	#NULL!	#NULL!	0	0	7.84861	20.1514	82.1514	11.5868	16.4132	78.4132	58	0	16	34	1	0	1	0	0	0	0	1	0	0	0	0	0	1	0	0	0	0	1	0	0	0	1	89	172	45	1
0	29	0	91	#NULL!	29	1.20833	26.7917	88.7917	26.7917	88.7917	1	1	4.225	23.775	85.775	18	10	72	39	0	20	56	0	0	1	0	0	0	0	1	0	0	0	0	0	0	0	0	0	0	1	1	0	0	1	111	180	46	1
0	29	0	91	#NULL!	521	21.7083	6.29167	68.2917	6.29167	68.2917	1	1	30.7708	0	59.2292	53	0	37	86	0	24	52	0	0	0	0	0	0	0	1	0	0	0	0	0	0	0	0	0	0	0	1	0	0	1	184	167	41	1
0	29	0	91	#NULL!	99	4.125	23.875	85.875	23.875	85.875	1	1	4.83472	23.1653	85.1653	6	22	84	64	0	24	57	0	0	0	0	0	0	0	1	0	0	0	0	0	1	0	0	0	0	0	1	1	1	1	210	180	25	1
0	29	0	91	#NULL!	40	1.66667	26.3333	88.3333	26.3333	88.3333	1	1	4.76667	23.2333	85.2333	12	16	78	57	0	17	35	0	0	0	0	0	1	2	0	0	1	0	0	0	0	0	0	0	0	0	1	1	0	0	68	180	6	1
1	5	1	5	5	141	5.875	22.125	84.125	#NULL!	#NULL!	0	0	6.30833	21.6917	83.6917	10.8125	17.1875	79.1875	73	0	20	48	0	0	0	0	0	0	2	0	0	1	1	0	0	0	0	0	0	0	0	1	1	1	0	96	176	25	1
0	29	0	91	#NULL!	10	0.416667	27.5833	89.5833	27.5833	89.5833	1	1	2.75833	25.2417	87.2417	7	21	83	81	0	14	31	0	0	0	0	0	0	1	0	1	0	0	0	0	1	0	0	0	0	0	1	0	0	0	192	177	3	1
0	29	1	86	86	20	0.833333	27.1667	89.1667	27.1667	#NULL!	1	0	2.10069	25.8993	87.8993	9	19	81	72	0	21	63	0	0	1	0	1	0	0	1	0	0	0	0	0	0	0	0	0	0	0	1	1	1	0	147	180	43	1
1	7	1	7	7	125	5.20833	22.7917	84.7917	#NULL!	#NULL!	0	0	5.94861	22.0514	84.0514	13	15	77	79	0	28	70	0	0	0	0	0	0	2	0	0	1	0	0	0	1	0	0	0	0	0	1	0	0	1	245	170	19	1
1	0	1	0	0	58	2.41667	25.5833	87.5833	#NULL!	#NULL!	0	0	2.53958	25.4604	87.4604	3.76042	24.2396	86.2396	60	1	19	84	1	1	0	0	0	0	0	1	0	0	0	0	0	0	0	0	1	0	0	1	1	1	0	197	160	31	1
1	25	1	25	25	554	23.0833	4.91667	66.9167	#NULL!	#NULL!	0	0	26.4028	1.59722	63.5972	31.7965	0	58.2035	54	0	16	60	0	1	1	0	0	0	0	1	0	0	0	0	0	0	0	0	0	0	1	0	0	1	1	136	170	46	1
0	29	0	91	#NULL!	137	5.70833	22.2917	84.2917	22.2917	84.2917	1	1	10.7097	17.2903	79.2903	16	12	74	50	0	17	40	0	0	0	0	0	0	2	0	0	1	0	0	0	0	0	0	0	0	0	1	0	0	1	126	195	23	1
0	29	0	91	#NULL!	21	0.875	27.125	89.125	27.125	89.125	1	1	2.13264	25.8674	87.8674	17	11	73	35	0	18	29	0	0	1	0	0	1	0	1	0	0	0	0	0	0	0	0	0	0	1	1	0	0	1	165	175	45	1
0	29	0	91	#NULL!	797	33.2083	0	56.7917	0	56.7917	0	1	48.8347	0	41.1653	70	0	20	57	0	12	35	0	0	0	0	0	0	2	0	0	1	1	0	0	0	0	0	0	0	0	1	0	1	0	94	178	4	1
0	29	0	91	#NULL!	67	2.79167	25.2083	87.2083	25.2083	87.2083	1	1	3.775	24.225	86.225	10	18	80	58	0	23	63	0	0	0	0	0	0	1	0	1	0	1	0	0	0	0	0	0	0	0	1	1	0	0	134	185	4	1
0	29	0	91	#NULL!	407	16.9583	11.0417	73.0417	11.0417	73.0417	1	1	23.9236	4.07639	66.0764	102	0	0	62	0	19	81	0	1	0	0	0	0	1	0	1	0	0	0	0	0	0	0	0	0	0	1	1	1	1	153	170	10	1
1	24	1	24	24	272	11.3333	16.6667	78.6667	#NULL!	#NULL!	0	0	12.7347	15.2653	77.2653	28	0	62	58	0	16	55	0	0	1	0	0	0	0	1	0	0	0	0	0	0	0	0	0	1	1	1	1	0	1	299	185	46	1
0	29	0	91	#NULL!	80	3.33333	24.6667	86.6667	24.6667	86.6667	1	1	4.89514	23.1049	85.1049	13	15	77	87	1	13	56	1	0	1	0	0	0	0	1	0	0	0	0	0	0	0	0	0	1	0	1	1	1	0	128	160	46	1
1	9	1	9	9	18	0.75	27.25	89.25	#NULL!	#NULL!	0	0	2.80417	25.1958	87.1958	10	18	80	29	1	12	29	0	0	1	0	0	1	0	1	0	0	0	0	0	0	0	0	0	0	0	0	0	0	2	154	167	45	1
0	29	0	91	#NULL!	23	0.958333	27.0417	89.0417	27.0417	89.0417	1	1	2.57986	25.4201	87.4201	13	15	77	44	0	23	45	0	0	0	0	0	0	0	1	0	0	0	0	0	0	0	0	0	0	0	1	0	0	1	291	175	38	1
0	29	0	91	#NULL!	93	3.875	24.125	86.125	24.125	86.125	1	1	5.06806	22.9319	84.9319	17	11	73	34	0	14	33	0	0	1	1	0	0	0	1	0	0	0	0	0	0	0	0	0	0	0	1	0	0	0	154	180	46	1
0	29	0	91	#NULL!	65	2.70833	25.2917	87.2917	25.2917	87.2917	1	1	2.9125	25.0875	87.0875	7	21	83	49	0	12	28	0	0	0	0	0	0	1	0	1	0	1	0	0	1	0	0	0	0	0	1	1	0	1	73	185	3	1
0	29	0	91	126	91	3.79167	24.2083	86.2083	24.2083	86.2083	1	1	5.76597	22.234	84.234	15	13	75	51	1	13	39	0	0	1	1	1	0	0	1	0	0	0	0	0	0	0	0	0	0	0	1	0	0	1	167	170	43	1
0	29	0	91	#NULL!	21	0.875	27.125	89.125	27.125	89.125	1	1	5.01042	22.9896	84.9896	19	9	71	57	1	11	26	0	0	0	0	0	0	1	0	1	0	0	0	0	0	0	0	0	0	0	1	1	0	1	296	160	3	1
0	29	0	91	#NULL!	39	1.625	26.375	88.375	26.375	88.375	1	1	4.81319	23.1868	85.1868	44	0	46	63	1	25	62	0	0	0	1	0	0	0	1	0	0	0	0	0	0	0	0	0	0	0	1	0	0	0	277	165	19	1
0	29	0	91	#NULL!	7	0.291667	27.7083	89.7083	27.7083	89.7083	1	1	4.74375	23.2563	85.2562	9	19	81	76	0	12	37	0	0	0	0	0	0	1	0	1	0	0	0	0	0	0	0	0	1	0	1	1	0	0	239	172	3	1
0	29	0	91	#NULL!	77	3.20833	24.7917	86.7917	24.7917	86.7917	1	1	4.90486	23.0951	85.0951	16	12	74	81	1	23	57	0	0	0	0	0	0	1	0	1	0	0	0	0	1	0	0	0	0	0	1	1	0	0	163	170	1	1
0	29	0	91	#NULL!	44	1.83333	26.1667	88.1667	26.1667	88.1667	1	1	3.80278	24.1972	86.1972	18	10	72	76	1	13	40	0	0	0	0	0	0	1	0	1	0	0	0	0	0	0	0	0	0	0	1	0	0	0	214	173	8	1
0	29	0	91	#NULL!	63	2.625	25.375	87.375	25.375	87.375	1	1	2.89028	25.1097	87.1097	6	22	84	47	0	8	28	0	0	0	1	1	0	0	1	0	0	0	0	0	0	0	0	0	0	0	1	0	0	1	146	190	38	1
1	1	1	1	1	44	1.83333	26.1667	88.1667	#NULL!	#NULL!	0	0	2.18542	25.8146	87.8146	2.86875	25.1313	87.1312	29	0	21	48	0	0	0	0	0	0	0	1	0	0	0	0	0	0	0	0	0	0	0	1	0	0	1	#NULL!	185	33	1
0	29	0	91	#NULL!	787	32.7917	0	57.2083	0	57.2083	0	1	46.2396	0	43.7604	115	0	0	26	0	18	44	0	0	0	0	0	0	2	0	0	1	1	0	0	0	1	0	0	0	0	1	1	1	2	45	180	2	1
1	2	1	2	2	76	3.16667	24.8333	86.8333	#NULL!	#NULL!	0	0	4.14236	23.8576	85.8576	4.94722	23.0528	85.0528	69	1	26	68	0	0	0	0	0	0	2	0	0	1	0	0	0	0	0	0	0	0	0	1	1	0	0	162	165	4	1
0	29	0	91	#NULL!	258	10.75	17.25	79.25	17.25	79.25	1	1	12.5826	15.4174	77.4174	25	3	65	51	0	8	34	0	0	0	0	0	0	2	0	0	1	1	0	0	0	0	0	0	0	0	1	1	0	1	299	182	3	1
0	29	0	91	#NULL!	99	4.125	23.875	85.875	23.875	85.875	1	1	4.39931	23.6007	85.6007	8	20	82	66	0	11	39	0	0	0	0	0	0	2	0	0	1	1	0	0	1	0	0	0	0	0	1	1	0	0	185	170	4	1
1	1	1	1	1	60	2.5	25.5	87.5	#NULL!	#NULL!	0	0	2.65208	25.3479	87.3479	3.61875	24.3813	86.3812	52	1	33	91	0	1	0	0	0	1	0	1	0	0	0	0	0	0	0	0	0	0	0	0	0	1	1	131	175	31	1
0	29	1	63	63	880	36.6667	0	53.3333	0	#NULL!	0	0	46.8188	0	43.1812	48.6299	0	41.3701	28	1	26	67	0	1	0	0	0	0	0	1	0	0	0	0	0	0	0	1	0	0	1	0	1	1	1	225	178	36	1
1	3	1	3	3	95	3.95833	24.0417	86.0417	#NULL!	#NULL!	0	0	5.59236	22.4076	84.4076	45.5896	0	44.4104	23	0	15	46	0	1	0	0	0	0	0	1	0	0	0	0	0	0	0	1	0	0	1	1	1	1	1	176	172	31	1
0	29	1	89	89	45	1.875	26.125	88.125	26.125	#NULL!	1	0	5.80139	22.1986	84.1986	78	0	12	82	0	16	42	0	0	0	0	0	0	0	1	0	0	0	0	0	0	0	0	0	0	0	1	1	1	0	122	165	8	1
1	18	1	18	18	64	2.66667	25.3333	87.3333	#NULL!	#NULL!	0	0	4.10347	23.8965	85.8965	4.95972	23.0403	85.0403	77	1	11	35	0	0	0	1	0	0	0	1	0	0	0	0	0	1	0	0	0	1	0	1	0	0	1	149	165	27	1
0	29	0	91	#NULL!	161	6.70833	21.2917	83.2917	21.2917	83.2917	1	1	7.83056	20.1694	82.1694	43	0	47	64	0	27	69	0	0	1	0	1	0	0	1	0	0	0	0	0	0	0	0	0	1	1	1	1	1	0	156	172	41	1
1	9	1	9	9	103	4.29167	23.7083	85.7083	#NULL!	#NULL!	0	0	8.475	19.525	81.525	9.46667	18.5333	80.5333	75	0	18	46	1	0	0	0	0	0	0	1	0	0	0	0	0	1	0	0	0	0	0	1	1	0	0	81	165	25	1
1	8	1	8	8	209	8.70833	19.2917	81.2917	#NULL!	#NULL!	0	0	10.0076	17.9924	79.9924	10.5854	17.4146	79.4146	61	0	20	73	0	0	0	0	0	0	0	1	0	0	0	0	0	0	0	0	0	0	0	1	1	0	0	208	180	43	1
0	29	0	91	1013	4	0.166667	27.8333	89.8333	27.8333	89.8333	1	1	4.29653	23.7035	85.7035	30	0	60	53	0	9	13	1	0	0	0	0	0	1	0	1	0	0	0	0	0	0	0	0	1	0	0	0	0	0	263	176	8	1
0	29	0	91	279	57	2.375	25.625	87.625	25.625	87.625	1	1	2.75069	25.2493	87.2493	28	0	62	66	1	28	64	0	0	0	0	0	0	0	1	0	0	0	0	0	0	0	0	0	0	0	1	0	0	0	249	170	19	1
0	29	0	91	#NULL!	90	3.75	24.25	86.25	24.25	86.25	1	1	5.62847	22.3715	84.3715	11	17	79	48	1	16	38	0	0	0	1	0	0	0	1	0	0	0	0	0	0	0	0	0	0	0	1	0	1	1	182	170	41	1
0	29	1	49	49	318	13.25	14.75	76.75	14.75	#NULL!	1	0	20.2833	7.71667	69.7167	56	0	34	73	0	23	64	0	0	0	0	0	0	1	0	1	0	0	0	0	0	0	0	0	0	0	1	0	0	1	229	170	19	1
1	4	1	4	4	90	3.75	24.25	86.25	#NULL!	#NULL!	0	0	5.20903	22.791	84.791	5.96806	22.0319	84.0319	82	0	29	75	0	0	0	0	0	0	0	1	0	0	0	0	0	1	0	0	0	0	0	1	1	0	0	176	170	33	1
1	23	1	23	23	405	16.875	11.125	73.125	#NULL!	#NULL!	0	0	24.6403	3.35972	65.3597	26.7653	1.23472	63.2347	70	1	12	31	0	0	0	0	0	0	1	0	1	0	1	0	0	0	0	0	0	0	0	1	1	1	0	64	159	4	1
0	29	0	91	#NULL!	61	2.54167	25.4583	87.4583	25.4583	87.4583	1	1	3.67917	24.3208	86.3208	13	15	77	69	0	21	57	0	0	0	0	0	1	1	0	1	0	0	0	0	0	0	0	0	0	1	1	0	1	0	285	180	14	1
0	29	0	91	156	66	2.75	25.25	87.25	25.25	87.25	1	1	4.02222	23.9778	85.9778	64	0	26	63	0	12	37	0	0	0	0	0	0	2	0	0	1	1	0	0	1	0	0	0	0	0	1	1	0	0	218	180	23	1
0	29	0	91	#NULL!	63	2.625	25.375	87.375	25.375	87.375	1	1	3.82639	24.1736	86.1736	21	7	69	28	1	25	64	0	1	0	0	0	0	0	1	0	0	0	0	0	0	0	0	0	0	0	1	1	1	0	220	165	37	1
0	29	0	91	#NULL!	26	1.08333	26.9167	88.9167	26.9167	88.9167	1	1	2.93958	25.0604	87.0604	66	0	24	66	1	20	54	0	0	0	0	0	0	1	0	1	0	0	0	0	0	0	1	0	0	0	1	1	1	0	183	160	1	1
0	29	0	91	#NULL!	164	6.83333	21.1667	83.1667	21.1667	83.1667	1	1	12.8375	15.1625	77.1625	25	3	65	69	1	11	36	0	0	1	0	0	0	0	1	0	0	0	0	0	0	0	0	0	0	0	0	0	0	1	137	168	8	1
1	19	1	19	19	491	20.4583	7.54167	69.5417	#NULL!	#NULL!	0	0	20.6313	7.36875	69.3688	20.6576	7.34236	69.3424	82	1	16	45	1	1	1	0	0	0	0	1	0	0	0	0	0	0	0	0	0	0	1	1	0	1	0	114	150	46	1
0	29	0	91	#NULL!	164	6.83333	21.1667	83.1667	21.1667	83.1667	1	1	8.64931	19.3507	81.3507	13	15	77	58	0	7	23	0	0	0	0	0	0	1	0	1	0	1	0	0	1	0	0	0	0	0	1	1	1	1	122	184	6	1
0	29	0	91	#NULL!	47	1.95833	26.0417	88.0417	26.0417	88.0417	1	1	4.30069	23.6993	85.6993	35	0	55	87	0	17	60	1	0	0	0	0	0	1	0	1	0	0	0	0	0	1	0	0	0	0	1	1	0	1	242	185	2	1
0	29	0	91	#NULL!	62	2.58333	25.4167	87.4167	25.4167	87.4167	1	1	3.49028	24.5097	86.5097	12	16	78	61	0	10	40	0	0	1	1	0	0	0	1	0	0	0	0	0	0	0	0	0	1	0	1	1	0	0	157	175	46	1
0	29	0	91	#NULL!	0	0	28	90	28	90	1	1	2.44236	25.5576	87.5576	15	13	75	57	0	14	25	0	0	1	0	1	0	0	1	0	0	0	0	0	0	0	0	0	1	0	0	0	0	#NULL!	212	172	46	1
0	29	0	91	#NULL!	110	4.58333	23.4167	85.4167	23.4167	85.4167	1	1	6.13333	21.8667	83.8667	6.82986	21.1701	83.1701	61	0	17	37	1	0	1	0	0	0	0	1	0	0	0	0	0	0	0	0	0	0	0	1	1	1	1	171	180	1	1
0	29	0	91	#NULL!	135	5.625	22.375	84.375	22.375	84.375	1	1	6.85	21.15	83.15	13	15	77	80	0	21	50	0	0	1	0	0	0	0	1	0	0	0	0	0	0	0	0	0	0	0	1	1	1	1	135	185	46	1
0	29	0	91	#NULL!	175	7.29167	20.7083	82.7083	20.7083	82.7083	1	1	8.97014	19.0299	81.0299	14	14	76	54	0	24	55	0	0	0	0	1	0	0	1	0	0	0	0	0	1	0	0	0	0	0	1	1	1	1	64	175	25	1
1	1	1	1	1	45	1.875	26.125	88.125	#NULL!	#NULL!	0	0	2.23611	25.7639	87.7639	3.04861	24.9514	86.9514	63	0	12	49	0	0	0	0	0	0	0	1	0	0	1	0	0	0	0	0	0	0	0	1	1	0	1	251	180	35	1
1	17	1	17	17	381	15.875	12.125	74.125	#NULL!	#NULL!	0	0	18.85	9.15	71.15	26	2	64	68	0	15	51	#NULL!	0	1	0	0	0	2	0	0	1	0	0	0	0	0	0	0	0	0	1	1	0	1	204	185	18	1
0	29	0	91	#NULL!	88	3.66667	24.3333	86.3333	24.3333	86.3333	1	1	8.575	19.425	81.425	115	0	0	31	0	23	70	0	0	0	0	0	0	0	1	0	0	0	0	0	0	0	0	0	0	1	1	1	0	1	174	178	36	1
0	29	0	91	#NULL!	31	1.29167	26.7083	88.7083	26.7083	88.7083	1	1	2.66597	25.334	87.334	19	9	71	55	0	13	39	0	0	0	0	0	0	0	1	0	0	0	0	0	0	0	0	0	0	0	1	1	0	#NULL!	220	175	19	1
1	3	1	3	3	113	4.70833	23.2917	85.2917	#NULL!	#NULL!	0	0	9.21875	18.7812	80.7812	9.84306	18.1569	80.1569	73	0	18	49	0	0	0	0	0	0	0	1	0	0	0	0	0	0	0	0	0	0	0	1	1	0	0	140	180	19	1
1	16	1	16	16	323	13.4583	14.5417	76.5417	#NULL!	#NULL!	0	0	16.8174	11.1826	73.1826	60.5833	0	29.4167	66	0	24	53	0	0	0	0	0	0	0	1	0	0	0	0	1	0	0	0	0	0	0	1	1	1	2	267	175	34	1
0	29	0	91	#NULL!	459	19.125	8.875	70.875	8.875	70.875	1	1	24.1576	3.84236	65.8424	24.7	3.3	65.3	35	0	14	35	0	0	0	0	0	0	2	0	0	1	0	0	0	0	0	0	0	0	0	1	0	0	1	156	177	41	1
1	1	1	1	1	13	0.541667	27.4583	89.4583	#NULL!	#NULL!	0	0	2.33542	25.6646	87.6646	2.92708	25.0729	87.0729	80	0	22	65	0	0	0	0	0	0	0	1	0	0	0	0	0	0	0	0	0	0	0	1	1	1	0	147	170	48	1
0	29	0	91	#NULL!	55	2.29167	25.7083	87.7083	25.7083	87.7083	1	1	6.85278	21.1472	83.1472	9	19	81	43	1	15	45	0	0	0	0	0	0	0	1	0	0	0	0	0	0	0	0	0	0	0	1	1	0	1	298	170	29	1
1	28	1	28	28	650	27.0833	0.916667	62.9167	0.916667	#NULL!	1	0	36.2062	0	53.7938	36.8111	0	53.1889	72	0	14	37	0	1	0	0	0	0	2	0	0	1	1	0	0	0	0	0	0	1	0	0	0	1	1	146	180	4	1
0	29	0	91	#NULL!	31	1.29167	26.7083	88.7083	26.7083	88.7083	1	1	2.53056	25.4694	87.4694	5	23	85	56	1	27	60	0	0	0	0	0	0	0	1	0	0	0	0	0	0	0	0	0	1	0	1	0	0	0	139	160	38	1
0	29	0	91	#NULL!	223	9.29167	18.7083	80.7083	18.7083	80.7083	1	1	12.2486	15.7514	77.7514	29	0	61	47	0	14	36	0	0	0	0	0	0	0	1	0	0	0	0	0	0	1	0	0	0	0	1	0	0	1	227	185	2	1
0	29	0	91	#NULL!	37	1.54167	26.4583	88.4583	26.4583	88.4583	1	1	4.85764	23.1424	85.1424	5.56667	22.4333	84.4333	43	0	8	30	0	0	0	0	1	0	2	0	0	1	0	0	0	0	0	0	0	0	0	1	0	0	1	193	175	10	1
0	29	0	91	#NULL!	28	1.16667	26.8333	88.8333	26.8333	88.8333	1	1	2.1625	25.8375	87.8375	9	19	81	34	0	5	22	0	0	0	0	0	0	1	0	1	0	0	0	0	0	0	0	0	0	0	1	1	1	1	61	199	4	1
0	29	0	91	#NULL!	69	2.875	25.125	87.125	25.125	87.125	1	1	3.69722	24.3028	86.3028	18	10	72	43	0	14	51	0	0	0	0	0	0	1	0	1	0	1	0	0	0	0	0	0	0	0	1	1	1	1	150	165	7	1
1	1	1	1	1	32	1.33333	26.6667	88.6667	#NULL!	#NULL!	0	0	2.94375	25.0562	87.0563	4.10417	23.8958	85.8958	49	1	15	51	0	0	0	0	0	1	0	1	0	0	0	0	0	0	0	0	0	0	0	1	1	1	0	261	165	10	1
0	29	0	91	#NULL!	70	2.91667	25.0833	87.0833	25.0833	87.0833	1	1	3.94861	24.0514	86.0514	10	18	80	75	1	21	47	0	0	1	0	0	0	0	1	0	0	0	0	0	0	0	0	0	1	0	1	0	0	1	160	170	51	1
0	29	0	91	#NULL!	190	7.91667	20.0833	82.0833	20.0833	82.0833	1	1	8.90625	19.0938	81.0938	43	0	47	50	1	9	49	0	1	0	1	0	0	2	0	0	1	0	0	1	0	0	0	0	0	0	1	1	1	0	175	175	10	1
0	29	0	91	#NULL!	162	6.75	21.25	83.25	21.25	83.25	1	1	7.90278	20.0972	82.0972	16	12	74	55	1	22	54	0	1	0	0	0	0	0	1	0	0	0	0	0	0	0	0	0	0	0	1	1	1	0	249	162	31	1
0	29	0	91	#NULL!	207	8.625	19.375	81.375	19.375	81.375	1	1	11.566	16.434	78.434	52	0	38	79	1	27	78	0	0	0	0	0	0	1	0	1	0	0	0	0	0	0	0	0	0	0	1	1	1	0	180	161	3	1
0	29	1	90	90	116	4.83333	23.1667	85.1667	23.1667	85.1667	1	1	6.38125	21.6187	83.6188	26	2	64	65	0	23	61	0	0	0	0	0	0	2	0	0	1	0	0	0	0	0	0	0	0	0	1	0	1	1	259	180	9	1
0	29	0	91	#NULL!	309	12.875	15.125	77.125	15.125	77.125	1	1	14.5062	13.4938	75.4938	23	5	67	32	0	6	26	0	0	0	0	0	0	2	0	0	1	0	0	0	0	0	0	0	0	0	1	0	1	1	102	186	23	1
1	7	1	7	7	177	7.375	20.625	82.625	#NULL!	#NULL!	0	0	7.83194	20.1681	82.1681	8.20833	19.7917	81.7917	83	0	17	52	0	0	0	0	0	0	2	0	0	1	0	0	0	1	0	0	0	0	0	1	1	1	1	173	180	6	1
1	27	1	27	27	668	27.8333	0.166667	62.1667	#NULL!	#NULL!	0	0	30.7139	0	59.2861	31.6625	0	58.3375	77	1	23	75	0	0	0	0	0	0	2	0	0	1	0	0	0	0	0	0	0	0	0	1	1	1	1	180	160	10	1
0	29	0	91	#NULL!	35	1.45833	26.5417	88.5417	26.5417	88.5417	1	1	1.91389	26.0861	88.0861	8	20	82	72	0	14	41	0	0	0	0	0	0	1	0	1	0	1	0	0	0	0	0	0	0	0	1	1	0	1	139	181	3	1
0	29	0	91	#NULL!	14	0.583333	27.4167	89.4167	27.4167	89.4167	1	1	2.95556	25.0444	87.0444	16	12	74	78	0	14	34	0	0	0	0	0	0	1	0	1	0	1	0	0	1	0	0	0	1	0	1	0	0	0	166	168	4	1
0	29	1	44	44	189	7.875	20.125	82.125	20.125	#NULL!	1	0	12.0035	15.9965	77.9965	48	0	42	45	1	11	36	0	1	0	0	0	0	1	0	1	0	0	0	0	0	0	0	0	0	0	1	0	0	0	163	165	7	1
0	29	1	30	30	178	7.41667	20.5833	82.5833	20.5833	#NULL!	1	0	13.466	14.534	76.534	21	7	69	66	0	30	82	0	0	0	0	0	0	0	1	0	0	1	0	0	0	0	1	0	0	1	1	1	0	1	132	190	40	1
1	12	1	12	12	298	12.4167	15.5833	77.5833	#NULL!	#NULL!	0	0	12.7201	15.2799	77.2799	14.9681	13.0319	75.0319	68	0	22	41	0	0	0	0	0	0	0	1	0	0	0	0	0	0	0	0	0	0	1	1	1	1	1	242	178	45	1
0	29	0	91	#NULL!	18	0.75	27.25	89.25	27.25	89.25	1	1	3.47986	24.5201	86.5201	45	0	45	69	0	28	85	0	0	0	0	0	1	0	1	0	0	1	0	0	0	0	0	0	0	1	1	1	1	1	296	175	29	1
0	29	0	91	#NULL!	170	7.08333	20.9167	82.9167	20.9167	82.9167	1	1	13.6076	14.3924	76.3924	41	0	49	45	0	14	44	0	1	0	0	0	0	1	0	1	0	0	0	0	1	0	0	0	0	0	1	1	1	1	185	180	7	1
0	29	0	91	#NULL!	157	6.54167	21.4583	83.4583	21.4583	83.4583	1	1	14.3903	13.6097	75.6097	79	0	11	43	0	24	61	0	1	1	0	0	0	0	1	0	0	0	0	0	0	0	0	0	0	0	1	1	1	2	128	185	15	1
1	8	1	8	8	210	8.75	19.25	81.25	#NULL!	#NULL!	0	0	9.07014	18.9299	80.9299	17.7875	10.2125	72.2125	60	0	15	62	0	1	0	0	0	0	0	1	0	0	0	0	0	0	0	1	0	1	1	1	1	1	1	120	180	36	1
0	29	0	91	#NULL!	168	7	21	83	21	83	1	1	8.04306	19.9569	81.9569	42	0	48	53	1	11	36	1	0	1	0	0	0	0	1	0	0	0	0	0	0	0	0	0	0	1	1	0	1	0	142	160	31	1
0	29	0	91	#NULL!	422	17.5833	10.4167	72.4167	10.4167	72.4167	1	1	23.2194	4.78056	66.7806	61	0	29	35	1	16	46	0	0	1	0	0	0	0	1	0	0	0	0	0	0	0	0	0	0	0	1	1	1	1	265	172	46	1
0	29	0	91	#NULL!	192	8	20	82	20	82	1	1	9.37986	18.6201	80.6201	43	0	47	47	0	8	46	0	0	0	0	0	0	0	1	0	0	0	0	0	0	0	0	0	0	0	1	1	1	0	226	170	34	1
0	29	0	91	#NULL!	63	2.625	25.375	87.375	25.375	87.375	1	1	4.03194	23.9681	85.9681	13	15	77	57	0	11	36	0	0	0	0	0	0	1	0	1	0	0	0	0	0	0	0	0	0	0	1	1	1	1	117	172	20	1
0	29	0	91	#NULL!	14	0.583333	27.4167	89.4167	27.4167	89.4167	1	1	2.80278	25.1972	87.1972	64	0	26	65	0	12	48	0	1	0	0	0	0	0	1	0	0	0	0	0	0	0	0	0	0	0	0	0	0	1	203	180	10	1
0	29	0	91	#NULL!	91	3.79167	24.2083	86.2083	24.2083	86.2083	1	1	4.93194	23.0681	85.0681	8	20	82	21	1	8	24	0	0	0	0	0	0	0	1	0	0	0	0	0	0	1	0	0	1	0	1	0	0	1	249	180	24	1
1	0	1	0	0	241	10.0417	17.9583	79.9583	#NULL!	#NULL!	0	0	10.7542	17.2458	79.2458	11.625	16.375	78.375	55	0	23	52	0	1	1	1	0	0	0	1	0	0	0	0	0	0	0	0	1	0	0	1	0	1	1	210	180	46	1
0	29	0	91	#NULL!	297	12.375	15.625	77.625	15.625	77.625	1	1	26.6042	1.39583	63.3958	122	0	0	34	0	14	38	0	0	0	0	0	0	1	0	1	0	1	0	0	0	1	0	0	0	0	1	1	1	1	261	180	2	1
0	29	0	91	#NULL!	22	0.916667	27.0833	89.0833	27.0833	89.0833	1	1	3.05764	24.9424	86.9424	14	14	76	66	0	17	51	0	0	0	0	0	0	0	1	0	0	1	0	0	0	0	1	0	0	1	1	0	1	0	229	185	32	1
0	29	0	91	#NULL!	121	5.04167	22.9583	84.9583	22.9583	84.9583	1	1	5.925	22.075	84.075	7	21	83	62	0	31	71	#NULL!	0	0	0	1	0	0	1	0	0	0	0	0	1	0	0	0	0	0	1	1	0	0	183	185	30	1
0	29	0	91	#NULL!	213	8.875	19.125	81.125	19.125	81.125	1	1	10.9542	17.0458	79.0458	21	7	69	29	1	20	45	0	0	0	0	0	0	0	1	0	0	0	0	0	0	1	0	0	1	0	1	0	0	1	153	175	2	1
1	6	1	6	6	143	5.95833	22.0417	84.0417	#NULL!	#NULL!	0	0	6.45694	21.5431	83.5431	7.16667	20.8333	82.8333	52	1	34	80	0	0	0	0	1	1	0	1	0	0	0	0	0	1	0	0	0	0	0	1	1	1	1	212	160	33	1
1	11	1	11	11	290	12.0833	15.9167	77.9167	#NULL!	#NULL!	0	0	13.0701	14.9299	76.9299	13.9868	14.0132	76.0132	58	0	11	37	0	0	0	0	0	1	2	0	0	1	0	0	0	0	1	0	0	0	0	1	1	0	1	234	180	24	1
0	29	0	91	#NULL!	55	2.29167	25.7083	87.7083	25.7083	87.7083	1	1	7.98681	20.0132	82.0132	67	0	23	78	0	23	64	1	0	0	0	0	0	1	0	1	0	0	0	0	1	0	0	0	0	0	1	1	1	1	165	170	7	1
0	29	0	91	#NULL!	284	11.8333	16.1667	78.1667	16.1667	78.1667	1	1	14.4347	13.5653	75.5653	27	1	63	22	0	9	32	0	0	0	0	0	0	2	0	0	1	0	0	0	0	1	0	0	0	0	1	0	0	1	280	170	2	1
0	29	0	91	#NULL!	191	7.95833	20.0417	82.0417	20.0417	82.0417	1	1	9.84931	18.1507	80.1507	33	0	57	28	0	6	24	0	0	0	0	0	0	0	1	0	0	0	0	0	0	0	0	0	0	0	1	0	0	1	285	180	18	1
1	16	1	16	16	232	9.66667	18.3333	80.3333	#NULL!	#NULL!	0	0	11.0049	16.9951	78.9951	17	11	73	77	0	21	58	0	0	1	0	0	0	0	1	0	0	0	0	0	0	0	0	0	0	0	1	1	0	1	126	180	46	1
0	29	0	91	#NULL!	20	0.833333	27.1667	89.1667	27.1667	89.1667	1	1	4.56528	23.4347	85.4347	16	12	74	38	0	26	46	0	0	0	0	0	0	0	1	0	0	0	0	0	0	0	0	0	0	0	1	0	0	1	177	173	27	1
0	29	0	91	#NULL!	171	7.125	20.875	82.875	20.875	82.875	1	1	9.96528	18.0347	80.0347	34	0	56	61	1	9	42	0	0	0	0	0	0	0	1	0	0	0	0	0	0	0	0	0	1	0	1	0	1	1	146	175	19	1
0	29	0	91	#NULL!	318	13.25	14.75	76.75	14.75	76.75	1	1	15.6444	12.3556	74.3556	177	0	0	51	0	16	39	0	0	0	0	0	0	2	0	0	1	1	0	0	0	0	0	0	0	0	1	1	0	0	188	170	40	1
0	29	0	91	#NULL!	423	17.625	10.375	72.375	10.375	72.375	1	1	19.6292	8.37083	70.3708	31	0	59	20	0	10	30	0	0	0	0	0	0	0	1	0	0	0	0	0	0	1	0	0	0	0	1	0	0	1	118	185	24	1
0	29	0	91	#NULL!	80	3.33333	24.6667	86.6667	24.6667	86.6667	1	1	5.54444	22.4556	84.4556	7	21	83	37	0	14	36	0	0	0	1	0	0	0	1	0	0	0	0	0	0	0	0	0	0	0	1	0	0	0	247	185	41	1
0	29	0	91	1211	147	6.125	21.875	83.875	21.875	83.875	1	1	9.33403	18.666	80.666	33	0	57	49	0	14	41	1	0	0	1	0	0	1	0	1	0	1	0	0	0	1	0	0	0	0	1	0	0	0	291	170	2	1
1	6	1	6	6	157	6.54167	21.4583	83.4583	#NULL!	#NULL!	0	0	6.71319	21.2868	83.2868	26.5354	1.46458	63.4646	55	1	32	82	0	1	0	0	0	0	0	1	0	0	0	0	0	0	0	1	0	0	1	0	0	1	1	177	175	36	1
1	21	1	21	21	592	24.6667	3.33333	65.3333	#NULL!	#NULL!	0	0	34.0257	0	55.9743	38.6417	0	51.3583	32	0	12	54	0	1	0	0	0	0	1	0	1	0	1	0	0	0	0	1	0	0	1	1	1	1	1	296	175	45	1
0	29	0	91	#NULL!	254	10.5833	17.4167	79.4167	17.4167	79.4167	1	1	11.975	16.025	78.025	56	0	34	73	1	12	34	0	0	0	0	0	0	1	0	1	0	1	0	0	0	0	0	0	0	0	1	1	1	1	116	170	3	1
0	29	0	91	#NULL!	188	7.83333	20.1667	82.1667	20.1667	82.1667	1	1	15.2215	12.7785	74.7785	69	0	21	55	1	22	62	0	0	0	0	0	0	0	1	0	0	0	0	0	0	0	0	0	0	0	1	0	0	0	72	170	19	1
1	3	1	3	3	57	2.375	25.625	87.625	#NULL!	#NULL!	0	0	3.89236	24.1076	86.1076	18.2931	9.70694	71.7069	62	0	19	78	0	1	0	0	0	0	2	0	0	1	0	0	0	0	0	1	0	0	1	1	1	0	0	185	170	10	1
0	29	0	91	#NULL!	305	12.7083	15.2917	77.2917	15.2917	77.2917	1	1	19.0618	8.93819	70.9382	33	0	57	41	0	9	41	0	0	0	0	0	0	2	0	0	1	0	0	0	0	0	0	0	0	0	1	0	0	1	216	185	4	1
0	29	0	91	#NULL!	70	2.91667	25.0833	87.0833	25.0833	87.0833	1	1	4.80833	23.1917	85.1917	11	17	79	67	0	18	40	0	0	0	0	0	0	0	1	0	0	0	0	0	1	0	0	0	0	0	1	1	0	1	108	178	27	1
0	29	0	91	#NULL!	118	4.91667	23.0833	85.0833	23.0833	85.0833	1	1	7.86458	20.1354	82.1354	18	10	72	40	0	5	41	0	0	0	0	0	0	1	0	1	0	1	0	0	0	1	0	0	0	0	1	0	0	1	189	170	2	1
0	29	1	62	62	471	19.625	8.375	70.375	8.375	#NULL!	1	0	23.2299	4.77014	66.7701	24	4	66	79	0	11	39	0	0	0	0	0	0	0	1	0	0	0	0	0	0	1	0	0	0	0	1	0	0	1	167	175	2	1
0	29	0	91	#NULL!	282	11.75	16.25	78.25	16.25	78.25	1	1	14.0764	13.9236	75.9236	24	4	66	32	1	12	30	0	0	1	0	0	0	0	1	0	0	0	0	0	0	0	0	0	0	1	1	0	0	1	104	175	45	1
0	29	0	91	#NULL!	3	0.125	27.875	89.875	27.875	89.875	1	1	3.89097	24.109	86.109	7	21	83	64	0	12	33	0	0	0	0	0	0	1	0	1	0	0	0	0	1	0	0	0	0	0	0	1	0	#NULL!	225	172	6	1
1	1	1	1	1	59	2.45833	25.5417	87.5417	#NULL!	#NULL!	0	0	6.13264	21.8674	83.8674	6.84306	21.1569	83.1569	82	0	23	61	0	0	0	0	0	0	2	0	0	1	1	0	0	0	0	0	0	0	0	1	1	0	0	127	175	4	1
0	29	1	46	46	104	4.33333	23.6667	85.6667	23.6667	#NULL!	1	0	5.53889	22.4611	84.4611	29	0	61	50	0	16	37	0	1	0	0	0	0	0	1	0	0	0	0	0	0	0	0	0	0	1	1	1	1	0	182	175	10	1
0	29	0	91	#NULL!	57	2.375	25.625	87.625	25.625	87.625	1	1	4.40208	23.5979	85.5979	5.39861	22.6014	84.6014	79	0	15	69	0	1	0	0	0	0	0	1	0	0	0	0	0	0	0	0	0	0	0	1	1	1	0	183	170	46	1
0	29	0	91	#NULL!	17	0.708333	27.2917	89.2917	27.2917	89.2917	1	1	2.04375	25.9563	87.9562	14	14	76	77	0	13	38	0	0	0	0	0	0	1	0	1	0	1	0	0	0	0	0	0	0	0	1	0	0	1	50	180	4	1
0	29	0	91	#NULL!	144	6	22	84	22	84	1	1	10.8389	17.1611	79.1611	21	7	69	73	0	18	35	0	0	0	0	0	0	1	0	1	0	0	0	0	0	0	0	0	0	0	1	1	0	0	159	170	3	1
0	29	0	91	#NULL!	1775	73.9583	0	16.0417	0	16.0417	0	1	94.7792	0	0	95.3819	0	0	59	0	14	25	0	0	0	0	0	0	0	1	0	0	0	0	0	0	0	0	0	0	0	1	1	0	1	96	190	40	1
0	29	0	91	#NULL!	274	11.4167	16.5833	78.5833	16.5833	78.5833	1	1	12.6986	15.3014	77.3014	29	0	61	38	1	15	24	0	0	0	0	0	1	0	1	0	0	0	0	0	0	0	1	0	0	1	1	1	1	1	154	170	46	1
1	3	1	3	3	94	3.91667	24.0833	86.0833	#NULL!	#NULL!	0	0	4.12361	23.8764	85.8764	4.7125	23.2875	85.2875	81	0	21	65	0	0	0	0	1	0	0	1	0	0	0	0	0	1	0	0	0	0	0	1	1	0	1	56	175	25	1
1	0	1	0	0	55	2.29167	25.7083	87.7083	#NULL!	#NULL!	0	0	2.57778	25.4222	87.4222	6.66667	21.3333	83.3333	62	0	15	55	0	1	0	0	0	0	0	1	0	0	0	0	0	0	0	0	0	0	0	1	1	1	2	180	170	8	1
0	29	0	91	#NULL!	369	15.375	12.625	74.625	12.625	74.625	1	1	18.3076	9.69236	71.6924	34	0	56	59	0	21	63	0	0	0	0	1	0	0	1	0	0	0	0	0	0	0	0	0	0	0	1	1	0	1	138	185	20	1
0	29	0	91	#NULL!	63	2.625	25.375	87.375	25.375	87.375	1	1	8.90694	19.0931	81.0931	11	17	79	59	0	26	68	0	0	0	0	0	0	0	1	0	0	0	0	0	1	0	0	0	0	0	1	0	0	1	270	182	30	1
0	29	0	91	#NULL!	73	3.04167	24.9583	86.9583	24.9583	86.9583	1	1	12.5486	15.4514	77.4514	13.6792	14.3208	76.3208	55	0	22	61	0	0	0	0	0	0	0	1	0	0	0	0	0	0	1	0	0	0	0	1	0	0	0	116	185	2	1
1	5	1	5	5	101	4.20833	23.7917	85.7917	#NULL!	#NULL!	0	0	6.18542	21.8146	83.8146	6.84722	21.1528	83.1528	66	0	25	61	0	0	0	0	0	0	0	1	0	0	0	0	0	0	0	0	0	0	0	1	0	0	1	197	185	43	1
1	21	1	21	21	17	0.708333	27.2917	89.2917	#NULL!	#NULL!	0	0	2.7	25.3	87.3	23	5	67	89	1	26	60	0	0	0	0	0	0	0	1	0	0	0	0	0	0	0	0	0	0	0	1	1	0	1	101	175	43	1
1	1	1	1	1	23	0.958333	27.0417	89.0417	#NULL!	#NULL!	0	0	2.23611	25.7639	87.7639	29.9465	0	60.0535	64	0	29	80	1	1	0	0	0	0	0	1	0	0	0	0	0	0	0	0	0	0	1	0	0	1	1	186	170	31	1
0	29	0	91	#NULL!	132	5.5	22.5	84.5	22.5	84.5	1	1	7.84236	20.1576	82.1576	8.66667	19.3333	81.3333	58	0	20	40	0	1	0	1	0	0	0	1	0	0	0	0	1	0	0	0	0	0	0	1	1	1	1	134	175	27	1
1	19	1	19	19	449	18.7083	9.29167	71.2917	#NULL!	#NULL!	0	0	19.7049	8.29514	70.2951	44.1389	0	45.8611	81	0	22	53	0	1	0	0	0	0	1	0	1	0	0	0	0	0	0	0	0	0	0	1	1	1	0	295	165	31	1
0	29	0	91	126	201	8.375	19.625	81.625	19.625	81.625	1	1	10.7743	17.2257	79.2257	150	0	0	57	1	16	50	0	0	0	0	0	0	0	1	0	0	0	0	0	0	0	1	0	0	1	1	1	1	1	264	178	36	1
0	29	0	91	#NULL!	12	0.5	27.5	89.5	27.5	89.5	1	1	5.73472	22.2653	84.2653	42	0	48	71	0	21	44	0	0	0	0	0	0	1	0	1	0	0	0	0	0	0	0	0	0	0	1	1	0	0	208	171	3	1
0	29	0	91	#NULL!	8	0.333333	27.6667	89.6667	27.6667	89.6667	1	1	3.45069	24.5493	86.5493	9	19	81	71	0	34	103	1	0	0	0	0	0	0	1	0	0	0	0	0	0	0	0	0	0	0	1	1	1	1	267	170	37	1
0	29	0	91	#NULL!	22	0.916667	27.0833	89.0833	27.0833	89.0833	1	1	3.97222	24.0278	86.0278	6	22	84	76	0	14	47	0	0	0	0	0	0	2	0	0	1	0	0	0	1	0	0	0	0	0	1	1	0	2	297	180	6	1
0	29	0	91	#NULL!	87	3.625	24.375	86.375	24.375	86.375	1	1	5.625	22.375	84.375	8	20	82	34	1	6	25	0	0	0	0	1	0	0	1	0	0	0	0	0	0	0	0	0	0	0	1	0	0	1	108	170	53	1
0	29	0	91	376	41	1.70833	26.2917	88.2917	26.2917	88.2917	1	1	2.50764	25.4924	87.4924	6	22	84	83	1	12	37	1	0	0	0	0	1	0	1	0	0	0	0	0	0	1	0	0	0	0	1	1	1	1	186	165	2	1
0	29	1	45	45	51	2.125	25.875	87.875	25.875	#NULL!	1	0	2.81181	25.1882	87.1882	39	0	51	76	1	16	49	0	0	0	0	0	0	1	0	1	0	0	0	0	0	0	0	0	0	0	1	1	0	1	158	184	7	1
0	29	0	91	#NULL!	142	5.91667	22.0833	84.0833	22.0833	84.0833	1	1	8.39792	19.6021	81.6021	21	7	69	78	1	15	55	0	0	0	1	1	0	1	0	1	0	0	0	0	0	0	0	0	0	0	1	1	0	0	108	155	10	1
0	29	0	91	#NULL!	117	4.875	23.125	85.125	23.125	85.125	1	1	9.77569	18.2243	80.2243	46	0	44	68	0	34	75	0	0	0	0	1	0	0	1	0	0	0	0	0	0	0	0	0	0	0	1	0	0	1	79	190	53	1
0	29	0	91	#NULL!	56	2.33333	25.6667	87.6667	25.6667	87.6667	1	1	3.75	24.25	86.25	43	0	47	66	0	28	57	1	0	1	0	0	0	0	1	0	0	0	0	0	0	0	0	0	0	0	1	1	1	1	104	165	46	1
1	2	1	2	2	79	3.29167	24.7083	86.7083	#NULL!	#NULL!	0	0	3.46597	24.534	86.534	3.88611	24.1139	86.1139	79	1	29	66	1	0	0	0	0	0	0	1	0	0	0	0	0	1	0	0	0	0	0	1	0	0	1	246	170	25	1
0	29	0	91	#NULL!	36	1.5	26.5	88.5	26.5	88.5	1	1	12.2986	15.7014	77.7014	52	0	38	60	0	22	53	0	0	0	1	0	0	0	1	0	0	0	0	0	0	0	0	0	1	0	0	0	0	0	157	195	40	1
1	4	1	4	4	131	5.45833	22.5417	84.5417	#NULL!	#NULL!	0	0	5.60694	22.3931	84.3931	5.71597	22.284	84.284	47	1	26	61	0	0	0	0	0	1	0	1	0	0	0	0	0	0	0	0	0	0	0	1	0	0	0	231	175	19	1
0	29	0	91	#NULL!	32	1.33333	26.6667	88.6667	26.6667	88.6667	1	1	5.45	22.55	84.55	15	13	75	25	0	25	34	0	0	0	0	0	0	1	0	1	0	0	0	0	0	0	0	0	0	1	1	0	0	1	50	190	14	1
1	11	1	11	11	35	1.45833	26.5417	88.5417	#NULL!	#NULL!	0	0	2.45208	25.5479	87.5479	42	0	48	75	0	21	55	0	0	0	0	1	0	0	1	0	0	0	0	0	0	0	0	0	0	0	1	1	0	1	253	172	53	1
0	29	0	91	#NULL!	104	4.33333	23.6667	85.6667	23.6667	85.6667	1	1	8.31806	19.6819	81.6819	26	2	64	66	1	20	60	0	0	0	0	0	0	0	1	0	0	0	0	0	0	0	0	0	0	0	1	0	0	0	117	162	38	1
1	26	1	26	26	464	19.3333	8.66667	70.6667	#NULL!	#NULL!	0	0	32.7056	0	57.2944	32.8465	0	57.1535	56	0	13	44	0	0	0	1	0	0	0	1	0	0	0	0	0	0	0	0	1	1	0	1	1	1	0	88	165	27	1
0	29	0	91	#NULL!	228	9.5	18.5	80.5	18.5	80.5	1	1	20.2076	7.79236	69.7924	49	0	41	63	0	11	49	0	0	1	1	0	0	0	1	0	0	0	0	0	0	0	0	0	0	1	1	0	0	1	130	184	46	1
0	29	0	91	#NULL!	1175	48.9583	0	41.0417	0	41.0417	0	1	69.9201	0	20.0799	154	0	0	55	1	25	63	0	1	0	0	0	0	0	1	0	0	0	0	0	0	0	0	0	0	0	1	1	1	0	86	168	10	1
0	29	0	91	#NULL!	267	11.125	16.875	78.875	16.875	78.875	1	1	15.1208	12.8792	74.8792	68	0	22	73	1	42	95	0	0	0	0	0	0	0	1	0	0	0	0	0	0	0	0	0	0	0	1	1	1	1	229	170	37	1
0	29	0	91	#NULL!	178	7.41667	20.5833	82.5833	20.5833	82.5833	1	1	7.81319	20.1868	82.1868	45	0	45	28	0	20	72	0	0	0	0	0	0	0	1	0	0	0	0	0	0	0	1	0	0	1	1	1	1	1	275	180	31	1
0	29	1	41	41	837	34.875	0	55.125	0	#NULL!	0	0	40.8681	0	49.1319	43	0	47	73	1	26	46	0	0	0	0	0	0	0	1	0	0	0	0	1	0	0	0	0	0	0	1	0	1	0	114	170	34	1
0	29	0	91	#NULL!	212	8.83333	19.1667	81.1667	19.1667	81.1667	1	1	10.9153	17.0847	79.0847	32	0	58	38	0	17	27	0	0	1	0	0	0	0	1	0	0	0	0	0	0	0	0	0	0	1	1	0	1	0	269	180	46	1
0	29	0	91	699	248	10.3333	17.6667	79.6667	17.6667	79.6667	1	1	15.7396	12.2604	74.2604	37	0	53	44	1	9	31	0	0	0	0	0	0	0	1	0	0	0	0	0	0	0	0	0	0	0	1	0	0	0	117	155	43	1
1	4	1	4	4	143	5.95833	22.0417	84.0417	#NULL!	#NULL!	0	0	6.18819	21.8118	83.8118	6.99792	21.0021	83.0021	47	0	22	62	0	0	0	0	0	0	0	1	0	0	0	0	0	0	0	0	0	0	0	1	1	0	0	274	175	18	1
0	29	0	91	#NULL!	37	1.54167	26.4583	88.4583	26.4583	88.4583	1	1	4.74722	23.2528	85.2528	18	10	72	83	1	14	40	0	0	0	0	0	0	1	0	1	0	0	0	0	0	0	0	0	0	0	1	1	1	0	120	160	7	1
1	9	1	9	9	386	16.0833	11.9167	73.9167	#NULL!	#NULL!	0	0	15.7764	12.2236	74.2236	17.6931	10.3069	72.3069	67	1	20	42	0	0	0	0	0	0	2	0	0	1	1	0	0	0	0	0	0	1	0	1	0	1	1	189	165	4	1
0	29	0	91	#NULL!	81	3.375	24.625	86.625	24.625	86.625	1	1	3.60486	24.3951	86.3951	8	20	82	73	0	10	41	0	0	0	0	0	0	0	1	0	0	0	0	0	1	0	0	0	1	0	1	1	0	1	203	178	6	1
1	19	1	19	19	371	15.4583	12.5417	74.5417	#NULL!	#NULL!	0	0	18.0194	9.98056	71.9806	28	0	62	72	1	11	53	1	1	0	0	0	0	1	0	1	0	0	0	0	0	0	0	0	0	0	1	1	1	0	113	170	10	1
1	2	1	2	2	66	2.75	25.25	87.25	#NULL!	#NULL!	0	0	2.90903	25.091	87.091	19.7007	8.29931	70.2993	47	0	22	71	1	0	1	0	0	1	0	1	0	0	0	0	0	0	0	0	0	0	1	1	1	1	0	248	180	31	1
0	29	0	91	#NULL!	76	3.16667	24.8333	86.8333	24.8333	86.8333	1	1	3.82847	24.1715	86.1715	16	12	74	20	0	11	41	0	0	0	0	0	0	2	0	0	1	0	0	0	0	1	0	0	0	0	1	1	0	1	242	185	2	1
0	29	0	91	#NULL!	195	8.125	19.875	81.875	19.875	81.875	1	1	13.5667	14.4333	76.4333	35	0	55	40	1	12	40	0	0	0	0	0	0	2	0	0	1	0	0	0	0	0	0	0	0	0	1	0	0	1	294	180	40	1
1	9	1	9	9	44	1.83333	26.1667	88.1667	#NULL!	#NULL!	0	0	4.78611	23.2139	85.2139	9.46667	18.5333	80.5333	55	0	20	37	1	0	0	0	0	1	0	1	0	0	0	0	0	0	0	0	0	0	1	1	1	1	2	170	165	45	1
0	29	0	91	#NULL!	83	3.45833	24.5417	86.5417	24.5417	86.5417	1	1	3.6375	24.3625	86.3625	4.50833	23.4917	85.4917	39	1	16	38	0	0	0	0	0	0	0	1	0	0	1	0	0	0	0	0	0	0	0	1	1	0	1	295	175	5	1
0	29	0	91	#NULL!	283	11.7917	16.2083	78.2083	16.2083	78.2083	1	1	18.4646	9.53542	71.5354	76	0	14	71	0	14	53	0	0	0	0	0	0	1	0	1	0	1	0	0	0	0	0	0	0	0	1	0	1	0	170	170	4	1
0	29	0	91	#NULL!	222	9.25	18.75	80.75	18.75	80.75	1	1	16.3639	11.6361	73.6361	63	0	27	42	0	#NULL!	#NULL!	0	0	0	0	0	0	2	0	0	1	0	0	0	0	0	0	0	0	0	1	1	1	1	233	190	41	1
0	29	0	91	#NULL!	99	4.125	23.875	85.875	23.875	85.875	1	1	8.43333	19.5667	81.5667	50	0	40	38	1	13	32	0	0	0	0	0	0	2	0	0	1	1	0	0	0	1	0	0	0	0	1	0	0	0	257	176	2	1
0	29	1	66	66	50	2.08333	25.9167	87.9167	25.9167	#NULL!	1	0	8.53333	19.4667	81.4667	42	0	48	30	0	17	39	0	1	0	0	0	0	0	1	0	0	0	0	0	0	0	0	1	0	0	0	0	0	1	114	165	46	1
0	29	0	91	#NULL!	51	2.125	25.875	87.875	25.875	87.875	1	1	3.82431	24.1757	86.1757	7	21	83	71	0	18	36	0	0	0	0	0	0	1	0	1	0	0	0	0	0	0	0	0	0	0	1	1	0	0	121	168	6	1
0	29	0	91	#NULL!	1354	56.4167	0	33.5833	0	33.5833	0	1	69.1507	0	20.8493	363	0	0	57	0	15	39	0	1	1	0	1	0	0	1	0	0	0	0	0	1	0	0	0	0	0	1	0	1	1	60	187	30	1
1	11	1	11	11	271	11.2917	16.7083	78.7083	#NULL!	#NULL!	0	0	12.5868	15.4132	77.4132	34.1326	0	55.8674	47	0	15	38	0	1	1	0	0	0	0	1	0	0	0	0	0	0	0	0	0	0	1	1	1	1	1	236	180	46	1
0	29	0	91	#NULL!	47	1.95833	26.0417	88.0417	26.0417	88.0417	1	1	2.93472	25.0653	87.0653	9	19	81	68	1	33	78	0	0	1	0	0	1	0	1	0	0	0	0	0	0	0	0	0	0	0	1	1	1	0	264	160	46	1
0	29	0	91	#NULL!	45	1.875	26.125	88.125	26.125	88.125	1	1	3.99167	24.0083	86.0083	61	0	29	72	1	17	56	1	0	0	0	0	0	2	0	0	1	1	0	0	0	0	0	0	0	0	1	0	0	0	291	160	5	1
0	29	0	91	#NULL!	185	7.70833	20.2917	82.2917	20.2917	82.2917	1	1	10.259	17.741	79.741	14	14	76	50	1	16	46	0	0	0	0	0	0	2	0	0	1	1	0	0	0	0	0	0	0	0	1	1	1	0	116	167	1	1
1	6	1	6	6	153	6.375	21.625	83.625	#NULL!	#NULL!	0	0	7.79306	20.2069	82.2069	8.73333	19.2667	81.2667	83	1	29	82	0	1	0	0	0	0	0	1	0	0	0	0	0	0	0	0	0	0	0	1	1	1	1	210	170	37	1
0	29	0	91	#NULL!	505	21.0417	6.95833	68.9583	6.95833	68.9583	1	1	24.866	3.13403	65.134	38	0	52	35	0	3	31	0	0	0	0	0	0	2	0	0	1	1	0	0	0	1	0	0	0	0	1	0	0	1	155	180	2	1
0	29	0	91	#NULL!	71	2.95833	25.0417	87.0417	25.0417	87.0417	1	1	4.23194	23.7681	85.7681	4.63889	23.3611	85.3611	42	0	11	37	0	0	0	0	0	0	0	1	0	0	0	0	0	1	0	0	0	0	0	1	0	0	1	242	182	25	1
0	29	0	91	#NULL!	70	2.91667	25.0833	87.0833	25.0833	87.0833	1	1	3.8875	24.1125	86.1125	12	16	78	51	0	19	38	0	0	0	0	0	1	0	1	0	0	0	0	0	1	0	0	0	0	0	1	0	0	1	197	180	29	1
1	5	1	5	5	71	2.95833	25.0417	87.0417	#NULL!	#NULL!	0	0	6.63472	21.3653	83.3653	7.60903	20.391	82.391	67	0	23	74	0	0	0	0	0	0	0	1	0	0	0	0	0	1	0	0	0	0	0	1	0	0	1	294	170	33	1
0	29	0	91	#NULL!	23	0.958333	27.0417	89.0417	27.0417	89.0417	1	1	2.54583	25.4542	87.4542	17	11	73	78	1	18	55	1	1	0	0	0	0	0	1	0	0	0	0	0	0	0	0	0	0	0	1	0	0	0	113	165	35	1
1	3	1	3	3	118	4.91667	23.0833	85.0833	#NULL!	#NULL!	0	0	4.64444	23.3556	85.3556	5.15764	22.8424	84.8424	50	0	22	47	0	0	0	0	0	0	2	0	0	1	0	0	0	0	0	0	0	0	0	1	0	0	1	238	190	19	1
0	29	0	91	#NULL!	82	3.41667	24.5833	86.5833	24.5833	86.5833	1	1	5.43125	22.5688	84.5687	27	1	63	57	0	16	46	0	0	1	1	0	0	0	1	0	0	0	0	0	0	0	0	0	0	0	1	0	0	1	180	170	40	1
0	29	0	91	#NULL!	268	11.1667	16.8333	78.8333	16.8333	78.8333	1	1	17.1292	10.8708	72.8708	48	0	42	59	0	5	30	0	0	0	0	0	0	0	1	0	0	0	0	0	1	1	0	0	0	0	1	1	0	0	119	180	24	1
0	29	0	91	#NULL!	58	2.41667	25.5833	87.5833	25.5833	87.5833	1	1	3.84583	24.1542	86.1542	5	23	85	42	1	10	36	0	0	0	0	0	0	0	1	0	0	0	0	0	0	0	0	0	0	0	1	1	0	0	122	160	23	1
1	22	1	22	22	34	1.41667	26.5833	88.5833	#NULL!	#NULL!	0	0	2.32153	25.6785	87.6785	24	4	66	60	0	20	53	1	0	0	0	1	0	0	1	0	0	0	0	0	0	0	0	0	0	0	1	1	1	1	84	175	6	1
0	29	0	91	#NULL!	4	0.166667	27.8333	89.8333	27.8333	89.8333	1	1	2.84653	25.1535	87.1535	12	16	78	59	0	16	33	1	0	0	0	0	1	1	0	1	0	0	0	0	0	0	0	0	0	0	1	0	0	0	260	172	6	1
0	29	0	91	#NULL!	30	1.25	26.75	88.75	26.75	88.75	1	1	2.37222	25.6278	87.6278	16	12	74	77	0	25	48	0	1	0	0	0	0	0	1	0	0	0	0	0	0	0	0	0	1	0	1	1	1	2	140	185	31	1
1	4	1	4	4	132	5.5	22.5	84.5	#NULL!	#NULL!	0	0	7.90347	20.0965	82.0965	7.91389	20.0861	82.0861	72	1	18	58	0	0	0	0	0	0	2	0	0	1	0	0	0	0	0	0	0	0	0	1	1	1	0	233	160	10	1
0	29	0	91	#NULL!	871	36.2917	0	53.7083	0	53.7083	0	1	64.7625	0	25.2375	117	0	0	60	0	23	47	0	0	0	0	0	0	1	0	1	0	1	0	0	0	0	0	0	0	0	1	1	1	1	143	191	4	1
0	29	0	91	#NULL!	77	3.20833	24.7917	86.7917	24.7917	86.7917	1	1	8.04722	19.9528	81.9528	23	5	67	66	0	11	49	0	0	0	0	0	0	1	0	1	0	0	0	0	1	0	0	0	0	0	1	0	0	0	216	176	6	1
0	29	1	74	74	27	1.125	26.875	88.875	26.875	#NULL!	1	0	2.06458	25.9354	87.9354	16	12	74	95	1	20	43	0	0	0	0	0	0	0	1	0	0	0	0	0	0	0	0	0	0	0	0	1	0	0	115	160	51	1
1	4	1	4	4	118	4.91667	23.0833	85.0833	#NULL!	#NULL!	0	0	5.14097	22.859	84.859	5.15278	22.8472	84.8472	70	1	16	64	1	0	0	0	0	0	0	1	0	0	0	0	0	1	0	0	0	0	0	1	1	1	1	212	165	29	1
0	29	0	91	#NULL!	4	0.166667	27.8333	89.8333	27.8333	89.8333	1	1	0.757639	27.2424	89.2424	6	22	84	57	0	11	25	1	0	0	0	0	0	1	0	1	0	0	0	0	0	0	0	0	0	0	0	0	0	#NULL!	148	185	4	1
0	29	0	91	#NULL!	177	7.375	20.625	82.625	20.625	82.625	1	1	8.89861	19.1014	81.1014	93	0	0	59	1	20	55	0	0	0	0	0	1	1	0	1	0	1	0	0	0	0	0	0	0	0	1	1	1	1	123	170	10	1
0	29	1	36	36	138	5.75	22.25	84.25	22.25	#NULL!	1	0	8.87639	19.1236	81.1236	37	0	53	63	0	24	66	0	0	1	1	1	0	1	0	1	0	0	0	0	1	0	0	0	0	0	1	1	0	0	147	180	33	1
0	29	0	91	#NULL!	12	0.5	27.5	89.5	27.5	89.5	1	1	6.95	21.05	83.05	40	0	50	92	0	21	48	0	0	0	0	0	0	1	0	1	0	0	0	0	1	0	0	0	0	0	1	1	0	0	191	170	6	1
1	10	1	10	10	230	9.58333	18.4167	80.4167	#NULL!	#NULL!	0	0	11.3465	16.6535	78.6535	14.9688	13.0312	75.0312	70	0	24	80	0	1	1	0	0	0	0	1	0	0	0	0	0	0	0	1	0	0	1	1	0	1	0	291	172	11	1
1	3	1	3	3	45	1.875	26.125	88.125	#NULL!	#NULL!	0	0	3.07431	24.9257	86.9257	7	21	83	58	0	16	37	1	0	1	0	0	0	0	1	0	0	0	0	0	0	0	0	0	0	0	1	1	0	1	97	175	45	1
0	29	0	91	#NULL!	68	2.83333	25.1667	87.1667	25.1667	87.1667	1	1	9.86181	18.1382	80.1382	42	0	48	75	1	14	41	1	1	0	0	0	0	0	1	0	0	0	0	0	0	0	0	0	0	0	1	1	0	0	173	165	31	1
0	29	0	91	#NULL!	24	1	27	89	27	89	1	1	3.03264	24.9674	86.9674	11	17	79	85	0	12	35	0	0	0	0	0	0	1	0	1	0	0	0	0	0	0	0	0	0	0	1	1	0	0	182	175	3	1
0	29	0	91	#NULL!	48	2	26	88	26	88	1	1	4.42847	23.5715	85.5715	14	14	76	59	0	24	63	1	0	0	0	0	0	1	0	1	0	0	0	0	0	0	0	0	0	0	1	1	1	0	178	173	29	1
0	29	0	91	#NULL!	277	11.5417	16.4583	78.4583	16.4583	78.4583	1	1	15.7361	12.2639	74.2639	28	0	62	81	0	13	39	0	0	0	0	0	0	1	0	1	0	1	0	0	0	0	0	0	1	0	1	1	1	1	199	185	3	1
0	29	0	91	#NULL!	164	6.83333	21.1667	83.1667	21.1667	83.1667	1	1	7.85903	20.141	82.141	105	0	0	39	1	10	44	0	1	0	0	0	1	2	0	0	1	0	0	0	0	0	0	0	0	0	1	1	1	0	258	156	10	1
1	0	1	0	0	46	1.91667	26.0833	88.0833	#NULL!	#NULL!	0	0	2.05417	25.9458	87.9458	2.93472	25.0653	87.0653	66	0	30	53	0	1	0	0	0	1	0	1	0	0	0	0	0	0	0	0	0	0	0	1	1	1	1	100	180	11	1
0	29	0	91	#NULL!	27	1.125	26.875	88.875	26.875	88.875	1	1	2.73264	25.2674	87.2674	10	18	80	74	0	12	35	0	0	0	0	0	0	2	0	0	1	1	0	0	0	0	0	0	0	0	1	0	1	0	154	176	6	1
0	29	0	91	#NULL!	34	1.41667	26.5833	88.5833	26.5833	88.5833	1	1	4.87708	23.1229	85.1229	27	1	63	43	1	19	61	1	0	1	0	0	0	0	1	0	0	0	0	0	0	0	0	0	0	0	1	0	0	0	250	165	37	1
0	29	0	91	#NULL!	16	0.666667	27.3333	89.3333	27.3333	89.3333	1	1	3.40417	24.5958	86.5958	46	0	44	45	0	22	31	0	0	0	0	0	0	1	0	1	0	1	0	0	0	0	0	0	0	0	0	0	0	#NULL!	214	165	3	1
0	29	0	91	#NULL!	21	0.875	27.125	89.125	27.125	89.125	1	1	2.34583	25.6542	87.6542	11	17	79	51	1	18	49	0	0	0	0	0	0	0	1	0	0	0	0	0	0	0	0	0	0	0	1	0	0	1	150	170	43	1
0	29	0	91	#NULL!	52	2.16667	25.8333	87.8333	25.8333	87.8333	1	1	3.77778	24.2222	86.2222	8	20	82	57	0	13	35	1	0	0	0	0	0	2	0	0	1	0	0	0	1	0	0	0	0	0	1	0	0	1	177	170	6	1
0	29	0	91	#NULL!	49	2.04167	25.9583	87.9583	25.9583	87.9583	1	1	3.17569	24.8243	86.8243	6	22	84	75	1	16	42	0	0	0	0	0	0	0	1	0	0	0	0	0	1	0	0	0	0	0	1	1	0	1	124	165	45	1
0	29	0	91	#NULL!	837	34.875	0	55.125	0	55.125	0	1	77.8743	0	12.1257	78.4333	0	11.5667	37	0	14	34	0	0	1	0	0	0	0	1	0	0	0	0	0	0	0	0	0	0	0	1	1	0	2	239	188	40	1
0	29	1	52	52	507	21.125	6.875	68.875	6.875	#NULL!	1	0	29.109	0	60.891	42	0	48	81	0	29	68	0	0	1	0	0	0	0	1	0	0	0	0	0	1	0	0	0	1	0	1	1	0	0	184	165	46	1
0	29	0	91	#NULL!	271	11.2917	16.7083	78.7083	16.7083	78.7083	1	1	12.7326	15.2674	77.2674	20	8	70	35	0	9	35	0	0	0	0	0	0	2	0	0	1	1	0	0	0	0	0	0	0	0	1	0	0	1	229	180	18	1
0	29	0	91	#NULL!	681	28.375	0	61.625	0	61.625	0	1	36.6187	0	53.3813	119	0	0	72	1	20	53	0	0	0	0	0	0	1	0	1	0	1	0	0	0	0	0	0	0	0	1	1	0	0	123	167	26	1
0	29	0	91	#NULL!	160	6.66667	21.3333	83.3333	21.3333	83.3333	1	1	7.84514	20.1549	82.1549	17	11	73	66	0	23	51	1	0	1	0	0	0	0	1	0	0	0	0	0	1	0	0	0	1	0	1	1	1	1	140	165	46	1
0	29	0	91	#NULL!	29	1.20833	26.7917	88.7917	26.7917	88.7917	1	1	3.91806	24.0819	86.0819	74	0	16	42	0	5	27	0	0	0	0	0	0	2	0	0	1	1	0	0	0	0	0	0	0	0	1	0	0	1	212	165	1	1
0	29	0	91	#NULL!	59	2.45833	25.5417	87.5417	25.5417	87.5417	1	1	3.71875	24.2812	86.2812	13	15	77	57	0	15	35	0	0	0	0	0	0	1	0	1	0	1	0	0	1	0	0	0	0	0	1	1	0	0	167	176	6	1
0	29	0	91	#NULL!	20	0.833333	27.1667	89.1667	27.1667	89.1667	1	1	5.79236	22.2076	84.2076	10	18	80	81	1	16	49	0	0	0	0	0	0	1	0	1	0	0	0	0	0	0	0	0	0	0	1	1	0	0	243	155	23	1
0	29	0	91	#NULL!	91	3.79167	24.2083	86.2083	24.2083	86.2083	1	1	5.95972	22.0403	84.0403	16	12	74	74	0	11	42	0	0	1	0	0	0	0	1	0	0	0	0	0	0	0	0	0	0	0	1	0	0	0	154	176	27	1
0	29	0	91	#NULL!	61	2.54167	25.4583	87.4583	25.4583	87.4583	1	1	5.82361	22.1764	84.1764	11	17	79	74	0	16	57	0	0	0	0	0	0	0	1	0	0	0	0	0	1	0	0	0	0	0	1	1	0	0	144	178	1	1
0	29	0	91	#NULL!	57	2.375	25.625	87.625	25.625	87.625	1	1	4.66111	23.3389	85.3389	48	0	42	56	0	20	60	0	1	0	0	0	0	0	1	0	0	0	0	0	0	0	1	0	0	1	0	0	0	#NULL!	188	183	36	1
0	29	0	91	#NULL!	15	0.625	27.375	89.375	27.375	89.375	1	1	4.61806	23.3819	85.3819	8	20	82	47	0	18	40	0	0	0	0	0	0	2	0	0	1	1	0	0	0	1	0	0	0	0	1	1	0	0	204	180	24	1
0	29	0	91	#NULL!	312	13	15	77	15	77	1	1	17.6694	10.3306	72.3306	30	0	60	65	0	20	51	0	0	1	0	0	0	2	0	0	1	0	0	0	0	1	0	0	0	0	1	0	0	0	101	180	2	1
0	29	0	91	#NULL!	115	4.79167	23.2083	85.2083	23.2083	85.2083	1	1	5.90556	22.0944	84.0944	50	0	40	69	0	11	58	0	0	1	0	0	0	2	0	0	1	0	0	0	0	0	0	0	0	0	1	1	1	0	117	180	10	1
0	29	1	69	69	82	3.41667	24.5833	86.5833	24.5833	#NULL!	1	0	10.0458	17.9542	79.9542	42	0	48	47	0	29	111	0	1	0	0	0	0	0	1	0	0	1	0	0	0	0	1	0	0	1	1	1	1	1	159	170	20	1
0	29	0	91	#NULL!	48	2	26	88	26	88	1	1	3.95972	24.0403	86.0403	9	19	81	53	0	15	40	0	0	0	0	0	0	1	0	1	0	1	0	0	0	0	0	0	0	0	1	1	0	1	109	172	6	1
1	2	1	2	2	66	2.75	25.25	87.25	#NULL!	#NULL!	0	0	2.93819	25.0618	87.0618	3.64792	24.3521	86.3521	20	0	34	59	0	0	1	0	1	0	0	1	0	0	0	1	0	0	0	0	0	0	0	1	0	1	2	199	185	29	1
0	29	0	91	#NULL!	94	3.91667	24.0833	86.0833	24.0833	86.0833	1	1	4.66875	23.3313	85.3312	5	23	85	55	0	23	63	0	0	0	0	0	0	0	1	0	0	0	0	0	1	0	0	0	0	0	1	1	0	0	104	180	25	1
0	29	0	91	#NULL!	90	3.75	24.25	86.25	24.25	86.25	1	1	7.57292	20.4271	82.4271	20	8	70	32	0	20	58	0	0	0	0	0	0	0	1	0	0	0	0	0	0	0	0	0	0	0	1	0	0	1	153	185	41	1
0	29	0	91	#NULL!	165	6.875	21.125	83.125	21.125	83.125	1	1	8.60139	19.3986	81.3986	24	4	66	62	1	11	60	0	0	1	1	0	0	0	1	0	0	0	0	0	0	0	0	0	0	0	1	1	0	1	171	178	27	1
0	29	0	91	#NULL!	181	7.54167	20.4583	82.4583	20.4583	82.4583	1	1	9.13125	18.8687	80.8688	33	0	57	54	1	20	42	0	0	1	0	0	0	0	1	0	0	0	0	0	0	0	0	0	0	0	1	0	0	1	199	170	19	1
0	29	0	91	#NULL!	20	0.833333	27.1667	89.1667	27.1667	89.1667	1	1	4.99583	23.0042	85.0042	17	11	73	49	0	24	70	0	0	0	0	0	0	0	1	0	0	0	0	0	0	0	0	0	0	0	1	1	0	1	170	190	19	1
0	29	0	91	#NULL!	15	0.625	27.375	89.375	27.375	89.375	1	1	2.80972	25.1903	87.1903	6	22	84	65	0	14	36	0	0	0	0	0	0	1	0	1	0	0	0	0	0	0	0	0	0	0	1	1	0	0	176	174	3	1
0	29	1	77	77	254	10.5833	17.4167	79.4167	17.4167	#NULL!	1	0	29.659	0	60.341	85	0	5	75	1	27	72	0	0	0	0	0	0	1	0	1	0	1	0	0	0	0	0	0	0	0	1	0	0	0	251	157	3	1
0	29	1	33	33	39	1.625	26.375	88.375	26.375	#NULL!	1	0	2.84306	25.1569	87.1569	4	24	86	77	0	13	47	0	0	0	0	0	0	0	1	0	0	0	0	0	1	0	0	0	1	0	1	1	0	0	173	175	45	1
0	29	0	91	#NULL!	4	0.166667	27.8333	89.8333	27.8333	89.8333	1	1	2.64097	25.359	87.359	23	5	67	48	0	12	28	1	0	0	0	0	0	1	0	1	0	0	0	0	1	0	0	0	0	0	1	0	0	1	278	170	6	1
0	29	1	71	71	11	0.458333	27.5417	89.5417	27.5417	#NULL!	1	0	2.03056	25.9694	87.9694	17	11	73	78	1	16	31	1	0	0	0	0	0	1	0	1	0	0	0	0	1	0	0	0	0	0	1	0	0	0	248	155	6	1
1	23	1	23	23	207	8.625	19.375	81.375	#NULL!	#NULL!	0	0	8.98958	19.0104	81.0104	26	2	64	66	0	16	45	0	0	1	0	0	0	2	0	0	1	0	0	0	0	0	0	0	0	0	1	0	0	1	181	184	19	1
1	23	1	23	23	554	23.0833	4.91667	66.9167	#NULL!	#NULL!	0	0	24.2542	3.74583	65.7458	38.1111	0	51.8889	59	1	16	52	0	1	0	0	0	0	0	1	0	0	0	0	0	0	0	0	0	0	0	1	1	1	0	270	160	10	1
1	1	1	1	1	34	1.41667	26.5833	88.5833	#NULL!	#NULL!	0	0	2.04028	25.9597	87.9597	2.77083	25.2292	87.2292	20	0	30	64	0	0	0	0	1	0	2	0	0	1	1	0	0	0	0	0	0	0	0	1	1	0	1	81	180	1	1
0	29	0	91	#NULL!	790	32.9167	0	57.0833	0	57.0833	0	1	44.2861	0	45.7139	104	0	0	54	0	19	44	0	0	1	0	0	0	0	1	0	0	0	0	0	0	0	0	0	0	0	1	0	1	1	153	180	31	1
0	29	0	91	#NULL!	15	0.625	27.375	89.375	27.375	89.375	1	1	2.84583	25.1542	87.1542	3.59792	24.4021	86.4021	58	0	24	31	0	0	0	0	0	0	2	0	0	1	0	0	0	0	0	0	0	1	0	1	1	0	1	141	179	4	1
0	29	0	91	#NULL!	146	6.08333	21.9167	83.9167	21.9167	83.9167	1	1	8.62778	19.3722	81.3722	13	15	77	38	0	11	40	0	1	0	0	0	0	2	0	0	1	0	0	0	0	0	0	0	0	0	1	1	1	0	210	190	10	1
0	29	0	91	96	113	4.70833	23.2917	85.2917	23.2917	85.2917	1	1	6.08542	21.9146	83.9146	6.50625	21.4937	83.4938	76	0	15	62	0	1	0	0	0	0	0	1	0	0	0	0	0	0	0	0	0	0	0	1	1	1	0	257	183	10	1
0	29	0	91	#NULL!	76	3.16667	24.8333	86.8333	24.8333	86.8333	1	1	4.87083	23.1292	85.1292	35	0	55	63	0	11	39	0	0	0	0	0	0	2	0	0	1	0	0	0	0	1	0	0	0	0	1	0	0	0	159	185	24	1
0	29	0	91	#NULL!	230	9.58333	18.4167	80.4167	18.4167	80.4167	1	1	10.8299	17.1701	79.1701	20	8	70	56	1	23	46	0	0	0	0	0	0	2	0	0	1	0	0	0	0	0	0	0	0	0	1	1	0	0	199	165	19	1
1	18	1	18	18	69	2.875	25.125	87.125	#NULL!	#NULL!	0	0	10.7958	17.2042	79.2042	13	15	77	71	1	24	63	0	0	0	0	0	0	0	1	0	0	0	0	0	0	0	0	0	0	0	1	1	0	0	289	165	43	1
0	29	0	91	#NULL!	4	0.166667	27.8333	89.8333	27.8333	89.8333	1	1	2.9625	25.0375	87.0375	184	0	0	34	0	8	27	0	0	0	0	0	0	1	0	1	0	1	0	0	0	0	0	0	0	0	1	0	0	#NULL!	116	183	40	1
0	29	0	91	#NULL!	88	3.66667	24.3333	86.3333	24.3333	86.3333	1	1	4.85347	23.1465	85.1465	7	21	83	84	0	29	86	0	0	0	0	0	0	0	1	0	0	0	0	0	0	0	0	0	0	0	1	0	0	0	144	180	28	1
0	29	0	91	618	135	5.625	22.375	84.375	22.375	84.375	1	1	5.92569	22.0743	84.0743	8	20	82	72	0	12	30	0	0	0	0	0	0	2	0	0	1	0	0	0	0	0	0	0	0	0	1	0	0	0	296	180	20	1
1	1	1	1	1	52	2.16667	25.8333	87.8333	#NULL!	#NULL!	0	0	2.30903	25.691	87.691	2.93194	25.0681	87.0681	45	0	20	48	0	0	0	0	0	0	0	1	0	0	0	1	0	0	0	0	0	0	0	1	1	1	1	107	185	33	1
1	11	1	11	11	251	10.4583	17.5417	79.5417	#NULL!	#NULL!	0	0	12.059	15.941	77.941	12.1597	15.8403	77.8403	37	1	13	53	0	1	0	0	0	0	0	1	0	0	0	0	0	0	0	0	0	0	1	1	0	1	1	85	170	46	1
0	29	0	91	#NULL!	89	3.70833	24.2917	86.2917	24.2917	86.2917	1	1	5.01528	22.9847	84.9847	11	17	79	70	0	16	45	0	0	0	0	0	0	1	0	1	0	0	0	0	1	0	0	0	0	0	1	1	0	0	170	169	6	1
0	29	1	38	38	533	22.2083	5.79167	67.7917	5.79167	#NULL!	1	0	37.3444	0	52.6556	38.4576	0	51.5424	64	0	20	46	0	0	0	0	0	0	2	0	0	1	1	0	0	0	0	0	0	0	0	1	1	1	1	155	175	3	1
0	29	0	91	#NULL!	261	10.875	17.125	79.125	17.125	79.125	1	1	17.8813	10.1187	72.1188	40	0	50	76	0	19	45	0	0	0	0	0	0	0	1	0	0	0	0	0	0	1	0	0	0	0	1	0	1	1	159	185	2	1
0	29	1	31	31	71	2.95833	25.0417	87.0417	25.0417	#NULL!	1	0	5.99444	22.0056	84.0056	32	0	58	74	0	20	37	1	0	0	0	0	0	1	0	1	0	0	0	0	1	0	0	0	1	0	1	0	0	1	105	178	6	1
0	29	0	91	#NULL!	20	0.833333	27.1667	89.1667	27.1667	89.1667	1	1	3.91042	24.0896	86.0896	16	12	74	62	1	26	59	0	0	0	0	0	0	1	0	1	0	0	0	0	0	0	0	0	0	0	1	1	0	0	135	163	4	1
0	29	1	49	49	52	2.16667	25.8333	87.8333	25.8333	#NULL!	1	0	3.11806	24.8819	86.8819	11	17	79	65	1	24	47	1	0	0	1	0	0	0	1	0	0	0	0	0	1	0	0	0	1	0	0	0	0	0	253	160	25	1
0	29	1	48	48	83	3.45833	24.5417	86.5417	24.5417	#NULL!	1	0	4.59306	23.4069	85.4069	50	0	40	52	1	34	92	0	1	0	0	0	0	0	1	0	0	0	0	0	0	0	0	0	0	0	1	1	1	1	267	170	31	1
0	29	0	91	#NULL!	14	0.583333	27.4167	89.4167	27.4167	89.4167	1	1	2.78611	25.2139	87.2139	38	0	52	70	1	21	65	0	0	0	0	0	0	2	0	0	1	0	0	0	0	0	0	0	0	0	1	1	0	0	298	170	7	1
1	3	1	3	3	73	3.04167	24.9583	86.9583	#NULL!	#NULL!	0	0	3.10347	24.8965	86.8965	3.71944	24.2806	86.2806	71	1	20	62	0	0	0	0	0	0	0	1	0	0	0	0	0	1	0	0	0	0	0	1	1	1	1	173	165	48	1
0	29	0	91	#NULL!	72	3	25	87	25	87	1	1	3.46597	24.534	86.534	32	0	58	78	0	22	41	0	0	0	0	0	0	0	1	0	0	0	0	0	0	0	0	0	0	0	1	1	0	1	98	180	27	1
0	29	0	91	#NULL!	291	12.125	15.875	77.875	15.875	77.875	1	1	16.5361	11.4639	73.4639	50	0	40	64	0	11	36	0	0	1	0	1	0	0	1	0	0	0	0	0	0	0	0	0	0	0	1	1	1	1	208	170	46	1
0	29	0	91	#NULL!	37	1.54167	26.4583	88.4583	26.4583	88.4583	1	1	2.62431	25.3757	87.3757	42	0	48	68	0	11	50	1	0	0	0	0	1	0	1	0	0	0	0	0	1	0	0	0	0	0	1	0	1	1	210	180	25	1
1	18	1	18	18	75	3.125	24.875	86.875	#NULL!	#NULL!	0	0	8.73264	19.2674	81.2674	36	0	54	76	0	27	68	1	1	0	0	0	0	0	1	0	0	0	0	0	1	0	0	0	1	0	1	1	0	0	218	170	27	1
0	29	0	91	#NULL!	62	2.58333	25.4167	87.4167	25.4167	87.4167	1	1	4.63681	23.3632	85.3632	20	8	70	45	1	16	36	0	1	0	0	0	0	0	1	0	0	0	0	0	0	0	0	0	0	1	1	1	1	0	184	156	31	1
0	29	0	91	#NULL!	45	1.875	26.125	88.125	26.125	88.125	1	1	3.86181	24.1382	86.1382	12	16	78	73	0	12	36	0	0	0	0	0	0	1	0	1	0	0	0	0	0	0	0	0	0	0	1	0	0	0	221	170	4	1
1	5	1	5	5	112	4.66667	23.3333	85.3333	#NULL!	#NULL!	0	0	6.59514	21.4049	83.4049	7.90625	20.0938	82.0938	82	0	36	89	1	0	0	0	0	0	0	1	0	0	0	0	0	0	0	0	0	0	0	1	1	0	1	117	175	33	1
0	29	0	91	#NULL!	310	12.9167	15.0833	77.0833	15.0833	77.0833	1	1	17.0083	10.9917	72.9917	39	0	51	44	0	21	39	0	0	1	0	0	1	0	1	0	0	0	0	0	0	0	0	0	0	0	1	1	0	1	182	175	45	1
1	12	1	12	12	123	5.125	22.875	84.875	#NULL!	#NULL!	0	0	12.3993	15.6007	77.6007	14.0639	13.9361	75.9361	49	0	24	64	0	0	0	0	0	0	0	1	0	0	0	0	0	0	0	1	0	0	1	1	1	1	1	248	182	45	1
0	29	0	91	#NULL!	82	3.41667	24.5833	86.5833	24.5833	86.5833	1	1	5.66806	22.3319	84.3319	38	0	52	48	1	24	48	1	0	0	0	0	0	0	1	0	0	0	0	0	0	0	0	0	0	0	1	0	0	0	104	175	27	1
0	29	0	91	#NULL!	169	7.04167	20.9583	82.9583	20.9583	82.9583	1	1	12.5604	15.4396	77.4396	36	0	54	77	1	11	49	0	0	0	0	0	0	2	0	0	1	0	0	0	0	0	0	0	0	0	1	0	0	0	218	165	1	1
1	14	1	14	14	320	13.3333	14.6667	76.6667	#NULL!	#NULL!	0	0	15.8139	12.1861	74.1861	21.7306	6.26944	68.2694	63	0	33	87	1	0	0	0	0	0	0	1	0	0	0	0	0	0	0	1	0	1	0	1	1	1	1	207	168	33	1
0	29	0	91	#NULL!	399	16.625	11.375	73.375	11.375	73.375	1	1	32.7403	0	57.2597	67	0	23	19	0	19	46	0	1	0	0	0	0	2	0	0	1	0	0	0	0	0	0	0	0	0	1	1	1	1	80	168	10	1
0	29	0	91	#NULL!	67	2.79167	25.2083	87.2083	25.2083	87.2083	1	1	3.78958	24.2104	86.2104	16	12	74	77	0	16	51	0	0	0	0	0	0	1	0	1	0	0	0	0	0	0	0	0	0	0	1	1	1	0	240	175	1	1
0	29	0	91	#NULL!	85	3.54167	24.4583	86.4583	24.4583	86.4583	1	1	5.97708	22.0229	84.0229	9	19	81	43	1	19	47	0	1	1	0	0	0	0	1	0	0	0	0	0	0	0	0	0	0	0	1	1	0	1	134	164	46	1
1	5	1	5	5	84	3.5	24.5	86.5	#NULL!	#NULL!	0	0	6.35347	21.6465	83.6465	10.9472	17.0528	79.0528	40	0	32	89	0	1	1	0	0	0	0	1	0	0	0	0	0	0	0	0	0	0	1	1	1	1	1	126	180	31	1
1	14	1	14	14	10	0.416667	27.5833	89.5833	#NULL!	#NULL!	0	0	2.0625	25.9375	87.9375	16	12	74	76	0	21	48	0	0	1	0	0	0	0	1	0	0	0	0	0	1	0	0	0	1	0	0	0	0	1	278	165	46	1
0	29	0	91	#NULL!	186	7.75	20.25	82.25	20.25	82.25	1	1	12.4986	15.5014	77.5014	21	7	69	40	0	10	26	0	0	0	0	0	0	1	0	1	0	0	0	0	0	1	0	0	0	0	1	0	0	0	189	195	24	1
0	29	0	91	#NULL!	60	2.5	25.5	87.5	25.5	87.5	1	1	8.09722	19.9028	81.9028	21	7	69	60	0	18	43	0	0	1	0	0	0	0	1	0	0	0	0	0	1	0	0	0	0	1	1	1	1	1	90	185	46	1
0	29	0	91	#NULL!	64	2.66667	25.3333	87.3333	25.3333	87.3333	1	1	6.28056	21.7194	83.7194	40	0	50	74	1	15	39	0	1	0	0	0	0	2	0	0	1	0	0	0	1	0	0	0	0	0	0	1	0	0	113	170	10	1
0	29	0	91	#NULL!	0	0	28	90	28	90	1	1	1.71042	26.2896	88.2896	9	19	81	52	0	12	31	0	0	0	0	0	0	2	0	0	1	0	0	0	0	0	0	0	0	0	1	0	0	#NULL!	279	175	4	1
0	29	0	91	#NULL!	74	3.08333	24.9167	86.9167	24.9167	86.9167	1	1	6.73958	21.2604	83.2604	15	13	75	66	1	13	43	0	0	0	1	0	0	1	0	1	0	0	0	0	0	0	0	0	0	0	1	0	1	0	219	175	8	1
0	29	0	91	#NULL!	89	3.70833	24.2917	86.2917	24.2917	86.2917	1	1	5.84583	22.1542	84.1542	11	17	79	80	0	30	76	0	0	0	0	0	0	1	0	1	0	0	0	0	0	0	0	0	0	0	1	1	0	0	191	176	3	1
1	3	1	3	3	101	4.20833	23.7917	85.7917	#NULL!	#NULL!	0	0	4.41597	23.584	85.584	4.98611	23.0139	85.0139	40	1	29	79	0	0	0	0	0	0	0	1	0	0	0	0	0	0	0	0	0	0	0	1	1	0	0	155	165	7	1
0	29	0	91	#NULL!	211	8.79167	19.2083	81.2083	19.2083	81.2083	1	1	11.6889	16.3111	78.3111	12.5111	15.4889	77.4889	55	0	13	35	0	0	0	0	0	0	0	1	0	0	0	0	0	1	0	0	0	0	0	1	0	1	0	141	180	25	1
1	6	1	6	6	189	7.875	20.125	82.125	#NULL!	#NULL!	0	0	8.17778	19.8222	81.8222	9.91458	18.0854	80.0854	69	1	16	52	1	1	0	0	0	0	1	0	1	0	1	0	0	1	0	0	0	0	0	1	1	1	0	229	169	3	1
0	29	0	91	#NULL!	99	4.125	23.875	85.875	23.875	85.875	1	1	5.32847	22.6715	84.6715	45	0	45	70	0	18	65	0	1	0	0	0	0	2	0	0	1	0	0	0	1	0	0	0	0	0	1	1	1	0	161	174	8	1
0	29	0	91	638	217	9.04167	18.9583	80.9583	18.9583	80.9583	1	1	13.8451	14.1549	76.1549	14.641	13.359	75.359	49	0	18	47	0	1	1	1	0	0	0	1	0	0	0	0	0	0	0	0	0	0	0	1	0	0	1	132	180	46	1
0	29	0	91	#NULL!	82	3.41667	24.5833	86.5833	24.5833	86.5833	1	1	5.13542	22.8646	84.8646	5.57639	22.4236	84.4236	71	0	12	39	0	1	0	0	0	1	2	0	0	1	0	0	0	1	0	0	0	0	0	1	1	1	0	141	170	8	1
0	29	0	91	#NULL!	274	11.4167	16.5833	78.5833	16.5833	78.5833	1	1	12.8042	15.1958	77.1958	29	0	61	79	1	15	68	0	1	1	0	0	0	0	1	0	0	0	0	0	0	0	0	0	0	0	1	1	1	0	186	165	41	1
1	12	1	12	12	160	6.66667	21.3333	83.3333	#NULL!	#NULL!	0	0	8.55556	19.4444	81.4444	14	14	76	62	0	14	46	0	0	0	0	0	0	2	0	0	1	0	0	0	0	0	0	0	0	0	1	0	1	1	269	180	1	1
0	29	0	91	#NULL!	19	0.791667	27.2083	89.2083	27.2083	89.2083	1	1	3.02847	24.9715	86.9715	7	21	83	84	1	12	30	0	0	0	0	0	0	1	0	1	0	0	0	0	0	0	0	0	0	0	1	0	0	0	248	170	3	1
0	29	1	84	84	121	5.04167	22.9583	84.9583	22.9583	#NULL!	1	0	9.675	18.325	80.325	69	0	21	78	0	13	37	0	0	0	0	0	0	1	0	1	0	0	0	0	0	0	0	0	0	0	1	1	1	0	253	171	6	1
0	29	0	91	#NULL!	184	7.66667	20.3333	82.3333	20.3333	82.3333	1	1	12.8264	15.1736	77.1736	65	0	25	73	0	25	62	0	1	0	0	0	0	0	1	0	0	0	0	0	0	0	0	0	0	0	1	1	1	1	176	185	48	1
1	20	1	20	20	589	24.5417	3.45833	65.4583	#NULL!	#NULL!	0	0	25.5743	2.42569	64.4257	26.9889	1.01111	63.0111	80	1	17	50	0	1	0	0	0	0	0	1	0	0	0	0	0	0	0	0	0	1	0	1	1	1	0	173	160	4	1
0	29	0	91	#NULL!	83	3.45833	24.5417	86.5417	24.5417	86.5417	1	1	5.91736	22.0826	84.0826	12	16	78	71	0	15	39	1	0	0	0	0	0	1	0	1	0	0	0	0	1	0	0	0	0	0	1	1	0	0	255	165	6	1
0	29	0	91	#NULL!	99	4.125	23.875	85.875	23.875	85.875	1	1	5.44514	22.5549	84.5549	13	15	77	21	0	32	71	0	0	0	0	0	0	0	1	0	0	0	0	1	0	0	0	1	0	0	1	1	0	1	265	170	42	1
0	29	1	47	47	304	12.6667	15.3333	77.3333	15.3333	#NULL!	1	0	12.8576	15.1424	77.1424	13.5917	14.4083	76.4083	83	1	9	46	0	0	1	0	0	0	0	1	0	0	0	0	0	0	0	0	0	1	0	1	0	0	0	162	160	46	1
1	11	1	11	11	293	12.2083	15.7917	77.7917	#NULL!	#NULL!	0	0	12.2868	15.7132	77.7132	20.6507	7.34931	69.3493	63	1	16	44	0	0	1	0	0	0	0	1	0	0	0	0	0	0	0	0	0	0	1	1	0	0	0	87	163	46	1
0	29	0	91	#NULL!	72	3	25	87	25	87	1	1	4.57639	23.4236	85.4236	7	21	83	62	0	12	51	1	1	0	0	0	0	2	0	0	1	0	0	0	0	0	0	0	0	0	1	1	1	0	284	185	1	1
1	10	1	10	10	136	5.66667	22.3333	84.3333	#NULL!	#NULL!	0	0	7.62917	20.3708	82.3708	11	17	79	49	0	24	60	0	0	0	0	0	0	0	1	0	0	0	0	0	1	0	0	0	0	0	1	0	0	0	170	185	33	1
0	29	0	91	#NULL!	19	0.791667	27.2083	89.2083	27.2083	89.2083	1	1	3.75208	24.2479	86.2479	15	13	75	74	0	17	48	0	0	0	0	0	0	1	0	1	0	0	0	0	0	0	0	0	1	0	1	1	0	0	224	180	3	1
0	29	0	91	#NULL!	542	22.5833	5.41667	67.4167	5.41667	67.4167	1	1	26.5569	1.44306	63.4431	42	0	48	53	0	14	46	0	0	0	0	0	0	2	0	0	1	0	0	0	0	0	0	0	0	0	1	0	1	1	158	185	1	1
0	29	0	91	#NULL!	689	28.7083	0	61.2917	0	61.2917	0	1	41.9361	0	48.0639	45	0	45	57	0	17	32	1	1	0	0	0	0	0	1	0	0	0	0	0	0	0	0	0	0	0	1	1	1	1	100	180	31	1
0	29	0	91	#NULL!	166	6.91667	21.0833	83.0833	21.0833	83.0833	1	1	9.83264	18.1674	80.1674	21	7	69	41	1	8	47	0	0	0	0	0	0	2	0	0	1	1	0	0	1	0	0	0	0	0	1	1	0	1	257	175	1	1
0	29	0	91	#NULL!	19	0.791667	27.2083	89.2083	27.2083	89.2083	1	1	2.27361	25.7264	87.7264	14	14	76	82	0	21	45	0	0	0	0	0	0	2	0	0	1	0	0	0	0	0	0	0	1	0	1	0	1	1	171	180	4	1
0	29	0	91	#NULL!	18	0.75	27.25	89.25	27.25	89.25	1	1	3.00556	24.9944	86.9944	7	21	83	58	1	10	44	1	0	0	0	0	0	0	1	0	0	0	0	0	1	0	0	0	0	0	1	0	0	0	166	168	25	1
1	13	1	13	13	366	15.25	12.75	74.75	#NULL!	#NULL!	0	0	17.6201	10.3799	72.3799	27	1	63	53	1	26	71	0	0	0	0	0	0	2	0	0	1	0	0	0	0	0	0	0	0	0	1	0	0	1	143	170	19	1
1	9	1	9	9	177	7.375	20.625	82.625	#NULL!	#NULL!	0	0	8.13264	19.8674	81.8674	10	18	80	85	1	26	73	1	1	0	0	0	0	0	1	0	0	0	0	0	0	0	0	0	0	0	1	0	0	0	222	165	40	1
0	29	0	91	#NULL!	577	24.0417	3.95833	65.9583	3.95833	65.9583	1	1	28.7243	0	61.2757	38	0	52	77	0	19	46	1	0	0	1	0	0	0	1	0	0	0	0	0	1	0	0	0	0	0	1	1	1	1	236	175	25	1
1	14	1	14	14	358	14.9167	13.0833	75.0833	#NULL!	#NULL!	0	0	15.1931	12.8069	74.8069	15.4611	12.5389	74.5389	18	0	17	47	0	0	0	0	0	0	0	1	0	0	0	1	0	0	1	0	0	0	0	1	1	0	2	113	185	2	1
0	29	0	91	#NULL!	178	7.41667	20.5833	82.5833	20.5833	82.5833	1	1	11.4062	16.5938	78.5938	25	3	65	19	0	23	48	0	0	0	0	0	0	2	0	0	1	0	0	0	0	0	0	0	0	0	1	1	0	1	157	185	41	1
1	6	1	6	6	24	1	27	89	#NULL!	#NULL!	0	0	3.04028	24.9597	86.9597	7	21	83	91	0	17	46	1	0	0	0	0	0	0	1	0	0	0	0	0	0	1	0	0	0	0	1	0	0	1	238	180	2	1
1	27	1	27	27	663	27.625	0.375	62.375	#NULL!	#NULL!	0	0	28.434	0	61.566	32.0861	0	57.9139	84	1	15	49	0	0	0	0	0	0	1	0	1	0	1	0	0	0	0	0	0	0	0	1	1	1	0	183	159	3	1
0	29	0	91	#NULL!	264	11	17	79	17	79	1	1	15.9729	12.0271	74.0271	87	0	3	65	0	26	54	0	0	0	0	0	0	0	1	0	0	0	0	0	1	0	0	0	0	0	0	0	0	0	182	161	25	1
0	29	0	91	#NULL!	22	0.916667	27.0833	89.0833	27.0833	89.0833	1	1	4.12917	23.8708	85.8708	33	0	57	40	0	10	30	0	0	0	0	0	0	1	0	1	0	0	0	0	0	0	0	0	0	0	1	1	0	1	281	186	3	1
1	7	1	7	7	229	9.54167	18.4583	80.4583	#NULL!	#NULL!	0	0	10.5104	17.4896	79.4896	12	16	78	75	1	13	50	0	0	0	0	0	0	2	0	0	1	0	0	0	0	0	0	0	0	0	1	1	0	0	253	170	19	1
0	29	0	91	#NULL!	26	1.08333	26.9167	88.9167	26.9167	88.9167	1	1	10.9653	17.0347	79.0347	33	0	57	48	1	6	31	0	0	0	0	0	0	0	1	0	0	0	0	0	0	0	0	0	0	0	1	1	0	0	149	165	43	1
0	29	1	29	29	240	10	18	80	18	#NULL!	1	0	13.8521	14.1479	76.1479	20	8	70	63	0	14	45	0	0	0	1	0	0	1	0	1	0	0	0	0	0	0	0	0	0	0	1	1	0	0	130	177	3	1
0	29	0	91	#NULL!	132	5.5	22.5	84.5	22.5	84.5	1	1	7.28819	20.7118	82.7118	23	5	67	37	0	17	51	0	0	1	0	0	1	0	1	0	0	0	0	0	0	0	0	0	0	0	1	0	1	0	102	180	46	1
1	4	1	4	4	98	4.08333	23.9167	85.9167	#NULL!	#NULL!	0	0	4.60417	23.3958	85.3958	5.50139	22.4986	84.4986	61	0	17	48	0	0	0	0	0	0	0	1	0	0	0	0	0	1	0	0	0	0	0	1	1	0	1	111	165	33	1
0	29	0	91	#NULL!	142	5.91667	22.0833	84.0833	22.0833	84.0833	1	1	6.88958	21.1104	83.1104	18	10	72	64	0	21	63	0	0	0	0	0	0	2	0	0	1	1	0	0	0	1	0	0	0	0	1	0	0	0	111	170	2	1
1	8	1	8	8	185	7.70833	20.2917	82.2917	#NULL!	#NULL!	0	0	9.20972	18.7903	80.7903	10.1139	17.8861	79.8861	58	0	22	69	0	0	0	0	0	0	0	1	0	0	0	0	0	0	0	0	0	0	0	1	0	0	1	287	180	41	1
0	29	0	91	#NULL!	41	1.70833	26.2917	88.2917	26.2917	88.2917	1	1	7.02431	20.9757	82.9757	9	19	81	74	0	34	71	1	0	1	0	0	0	0	1	0	0	0	0	0	0	0	0	0	0	0	1	0	0	1	161	160	46	1
0	29	0	91	#NULL!	101	4.20833	23.7917	85.7917	23.7917	85.7917	1	1	5.44236	22.5576	84.5576	11	17	79	63	0	22	62	0	0	0	0	0	0	0	1	0	0	0	0	0	1	0	0	0	0	0	1	1	0	1	193	175	33	1
0	29	0	91	#NULL!	123	5.125	22.875	84.875	22.875	84.875	1	1	6.46181	21.5382	83.5382	15	13	75	54	0	21	69	0	0	1	1	0	0	0	1	0	0	0	0	0	1	0	0	0	0	0	1	1	1	1	102	190	46	1
0	29	1	49	49	787	32.7917	0	57.2083	0	#NULL!	0	0	50.8181	0	39.1819	52.6333	0	37.3667	73	1	18	27	0	0	0	0	0	0	1	0	1	0	1	0	0	0	0	0	0	0	0	1	1	1	1	274	163	4	1
0	29	0	91	529	29	1.20833	26.7917	88.7917	26.7917	88.7917	1	1	2.00903	25.991	87.991	16	12	74	74	0	12	45	0	0	0	0	0	0	2	0	0	1	0	0	0	0	0	0	0	0	0	1	1	0	0	206	172	8	1
0	29	0	91	#NULL!	282	11.75	16.25	78.25	16.25	78.25	1	1	13.4347	14.5653	76.5653	41	0	49	21	0	8	24	0	0	0	0	0	0	1	0	1	0	1	0	0	0	1	0	0	0	0	1	1	0	1	238	184	2	1
0	29	0	91	#NULL!	23	0.958333	27.0417	89.0417	27.0417	89.0417	1	1	2.90694	25.0931	87.0931	11	17	79	72	0	24	59	0	0	0	0	0	0	1	0	1	0	1	0	0	1	0	0	0	0	0	1	1	0	0	118	186	6	1
0	29	1	30	30	519	21.625	6.375	68.375	6.375	#NULL!	1	0	26.5785	1.42153	63.4215	33	0	57	86	1	15	41	0	1	0	0	0	0	2	0	0	1	0	0	0	0	0	0	0	0	0	0	1	1	1	204	165	10	1
0	29	0	91	#NULL!	152	6.33333	21.6667	83.6667	21.6667	83.6667	1	1	9.99097	18.009	80.009	101	0	0	76	1	22	49	0	0	0	0	0	1	1	0	1	0	1	0	0	0	0	0	0	0	0	1	1	0	0	278	165	3	1
0	29	0	91	#NULL!	135	5.625	22.375	84.375	22.375	84.375	1	1	6.53056	21.4694	83.4694	73	0	17	88	0	16	51	0	1	1	0	0	0	0	1	0	0	0	0	0	0	0	0	0	0	0	1	0	1	0	269	171	46	1
0	29	0	91	#NULL!	14	0.583333	27.4167	89.4167	27.4167	89.4167	1	1	2.58958	25.4104	87.4104	69	0	21	67	1	10	37	0	0	0	0	0	0	0	1	0	0	0	0	0	0	0	0	0	0	0	0	0	0	0	116	160	33	1
0	29	0	91	#NULL!	841	35.0417	0	54.9583	0	54.9583	0	1	36.8069	0	53.1931	66	0	24	53	1	15	35	0	0	0	0	0	0	0	1	0	0	0	0	0	0	0	0	0	0	0	1	1	0	0	150	155	29	1
0	29	0	91	#NULL!	55	2.29167	25.7083	87.7083	25.7083	87.7083	1	1	2.98194	25.0181	87.0181	11	17	79	54	0	9	33	0	0	0	0	0	0	0	1	0	0	0	0	0	0	0	0	0	0	0	1	0	0	0	198	180	5	1
1	23	1	23	23	85	3.54167	24.4583	86.4583	#NULL!	#NULL!	0	0	4.62708	23.3729	85.3729	56	0	34	46	0	35	97	0	0	0	0	0	0	0	1	0	0	0	0	0	0	0	0	0	0	0	1	1	1	1	227	185	35	1
0	29	0	91	#NULL!	8	0.333333	27.6667	89.6667	27.6667	89.6667	1	1	3.9	24.1	86.1	114	0	0	34	0	12	36	0	0	0	0	1	1	1	0	1	0	0	0	0	1	0	0	0	0	0	1	1	0	0	129	170	3	1
0	29	0	91	#NULL!	595	24.7917	3.20833	65.2083	3.20833	65.2083	1	1	27.5132	0.486806	62.4868	35	0	55	61	0	23	76	0	1	0	0	1	0	0	1	0	0	0	0	0	1	0	0	0	0	0	1	1	1	1	137	180	33	1
0	29	0	91	#NULL!	97	4.04167	23.9583	85.9583	23.9583	85.9583	1	1	4.88056	23.1194	85.1194	7	21	83	47	0	12	46	0	0	1	0	0	0	0	1	0	0	0	0	0	0	0	1	0	0	1	1	0	0	1	163	192	46	1
1	23	1	23	23	59	2.45833	25.5417	87.5417	#NULL!	#NULL!	0	0	5.95069	22.0493	84.0493	43	0	47	69	0	29	64	1	0	1	0	0	0	0	1	0	0	0	0	0	0	0	0	0	1	0	1	1	1	1	214	170	27	1
0	29	0	91	#NULL!	323	13.4583	14.5417	76.5417	14.5417	76.5417	1	1	17.7701	10.2299	72.2299	34	0	56	49	0	28	97	0	1	1	0	0	0	0	1	0	0	0	0	0	0	0	0	1	0	1	1	1	1	0	154	180	31	1
1	22	1	22	22	137	5.70833	22.2917	84.2917	#NULL!	#NULL!	0	0	11.6701	16.3299	78.3299	31	0	59	64	0	25	67	1	0	0	0	0	0	1	0	1	0	1	0	0	0	0	0	0	0	0	1	1	1	1	106	182	12	1
0	29	0	91	#NULL!	230	9.58333	18.4167	80.4167	18.4167	80.4167	1	1	11.9549	16.0451	78.0451	18	10	72	80	1	19	37	0	0	0	0	0	0	1	0	1	0	0	0	0	0	0	0	0	0	0	1	1	1	0	259	168	3	1
1	12	1	12	12	65	2.70833	25.2917	87.2917	#NULL!	#NULL!	0	0	5.74583	22.2542	84.2542	104	0	0	56	1	34	67	0	0	0	0	0	0	0	1	0	0	0	0	0	0	0	0	0	0	0	1	0	0	0	219	155	29	1
0	29	0	91	#NULL!	260	10.8333	17.1667	79.1667	17.1667	79.1667	1	1	12.6458	15.3542	77.3542	24	4	66	68	1	15	47	0	0	0	0	0	0	2	0	0	1	1	0	0	0	0	0	0	0	0	1	1	1	0	158	160	4	1
1	7	1	7	7	173	7.20833	20.7917	82.7917	#NULL!	#NULL!	0	0	7.71597	20.284	82.284	8.62361	19.3764	81.3764	84	1	28	81	0	1	0	0	0	0	0	1	0	0	0	0	0	0	0	0	0	0	0	1	1	1	0	43	165	10	1
0	29	0	91	#NULL!	83	3.45833	24.5417	86.5417	24.5417	86.5417	1	1	4.825	23.175	85.175	11	17	79	68	0	12	39	1	0	0	0	0	1	1	0	1	0	1	0	0	0	0	0	0	0	0	1	1	0	0	194	182	3	1
0	29	0	91	#NULL!	62	2.58333	25.4167	87.4167	25.4167	87.4167	1	1	3.05694	24.9431	86.9431	21	7	69	24	0	8	24	0	0	0	0	0	0	2	0	0	1	0	0	1	0	0	0	0	0	0	1	0	0	1	116	178	10	1
0	29	1	44	44	373	15.5417	12.4583	74.4583	12.4583	#NULL!	1	0	27.0299	0.970139	62.9701	61	0	29	66	0	25	84	0	1	0	0	0	0	0	1	0	0	0	0	0	0	0	1	0	0	0	1	0	1	1	254	188	31	1
0	29	0	91	1214	328	13.6667	14.3333	76.3333	14.3333	76.3333	1	1	16.6181	11.3819	73.3819	39	0	51	81	1	29	80	0	0	0	0	0	0	0	1	0	0	0	0	0	0	0	0	0	0	0	1	0	0	0	121	180	43	1
0	29	1	49	49	33	1.375	26.625	88.625	26.625	#NULL!	1	0	3.37847	24.6215	86.6215	15	13	75	75	0	30	80	0	0	0	0	0	0	0	1	0	0	0	0	0	0	0	0	0	0	0	1	0	0	1	194	180	19	1
0	29	0	91	#NULL!	918	38.25	0	51.75	0	51.75	0	1	52.7236	0	37.2764	105	0	0	61	0	17	48	0	0	0	0	0	0	1	0	1	0	1	0	0	0	0	0	0	0	0	1	0	1	0	193	176	8	1
1	11	1	11	11	37	1.54167	26.4583	88.4583	#NULL!	#NULL!	0	0	2.27708	25.7229	87.7229	14	14	76	81	0	27	54	0	0	0	0	0	0	0	1	0	0	0	0	0	0	0	0	0	1	0	1	0	0	1	223	170	52	1
0	29	0	91	#NULL!	535	22.2917	5.70833	67.7083	5.70833	67.7083	1	1	29.6583	0	60.3417	56	0	34	55	1	21	47	0	1	1	0	0	0	0	1	0	0	0	0	0	0	0	0	0	0	0	1	0	1	1	110	174	3	1
0	29	0	91	#NULL!	302	12.5833	15.4167	77.4167	15.4167	77.4167	1	1	18.5847	9.41528	71.4153	30	0	60	64	0	23	58	0	0	0	1	0	0	0	1	0	0	0	0	0	0	0	0	0	0	0	1	1	0	0	117	167	41	1
0	29	0	91	#NULL!	150	6.25	21.75	83.75	21.75	83.75	1	1	9.79931	18.2007	80.2007	13	15	77	80	0	15	61	0	0	0	0	0	0	1	0	1	0	1	0	0	0	0	0	0	0	0	1	1	1	1	142	175	4	1
0	29	0	91	#NULL!	5	0.208333	27.7917	89.7917	27.7917	89.7917	1	1	2.02708	25.9729	87.9729	35	0	55	73	0	14	50	1	0	0	0	0	0	1	0	1	0	0	0	0	1	0	0	0	0	0	1	0	0	0	227	161	3	1
0	29	0	91	#NULL!	307	12.7917	15.2083	77.2083	15.2083	77.2083	1	1	21.8889	6.11111	68.1111	223	0	0	31	0	8	7	0	0	1	0	0	0	0	1	0	0	0	0	0	0	1	0	0	0	0	1	1	0	0	249	175	2	1
0	29	1	54	54	160	6.66667	21.3333	83.3333	21.3333	#NULL!	1	0	9.11528	18.8847	80.8847	70	0	20	66	0	19	57	0	0	1	0	1	0	0	1	0	0	0	0	0	0	0	0	0	1	0	1	1	1	1	180	180	43	1
0	29	0	91	#NULL!	82	3.41667	24.5833	86.5833	24.5833	86.5833	1	1	4.3875	23.6125	85.6125	20	8	70	44	0	11	38	0	0	0	0	0	0	2	0	0	1	0	0	0	0	1	0	0	0	0	1	0	0	0	248	165	2	1
0	29	0	91	#NULL!	18	0.75	27.25	89.25	27.25	89.25	1	1	11.6375	16.3625	78.3625	32	0	58	52	1	17	56	0	0	0	1	0	0	2	0	0	1	0	0	0	0	0	0	0	0	0	0	0	0	#NULL!	199	170	53	1
1	20	1	20	20	90	3.75	24.25	86.25	#NULL!	#NULL!	0	0	8.89861	19.1014	81.1014	24	4	66	80	0	11	44	0	0	0	0	0	0	2	0	0	1	1	0	0	0	0	0	0	0	0	1	1	0	0	272	175	6	1
0	29	0	91	#NULL!	25	1.04167	26.9583	88.9583	26.9583	88.9583	1	1	2.02361	25.9764	87.9764	19	9	71	71	0	10	39	0	0	1	1	0	0	0	1	0	0	0	0	0	0	0	0	0	0	0	1	0	0	1	122	185	22	1
0	29	0	91	911	19	0.791667	27.2083	89.2083	27.2083	89.2083	1	1	3.67986	24.3201	86.3201	8	20	82	76	0	20	41	0	0	0	0	0	0	2	0	0	1	1	0	0	0	0	0	0	0	0	1	1	0	0	98	180	6	1
0	29	0	91	#NULL!	280	11.6667	16.3333	78.3333	16.3333	78.3333	1	1	14.9486	13.0514	75.0514	59	0	31	73	1	23	64	0	1	0	0	0	0	0	1	0	0	0	0	0	0	0	0	0	0	0	1	1	1	1	170	175	1	1
0	29	0	91	#NULL!	96	4	24	86	24	86	1	1	7.75139	20.2486	82.2486	48	0	42	76	0	15	61	1	0	0	0	0	0	2	0	0	1	1	0	0	1	1	0	0	0	0	1	0	0	0	285	170	2	1
0	29	1	37	37	464	19.3333	8.66667	70.6667	8.66667	#NULL!	1	0	24.5854	3.41458	65.4146	38	0	52	36	1	17	57	0	1	1	0	0	0	0	1	0	0	0	0	0	0	0	0	0	0	0	1	1	1	1	112	170	46	1
1	6	1	6	6	144	6	22	84	#NULL!	#NULL!	0	0	7.72708	20.2729	82.2729	8.59861	19.4014	81.4014	61	0	29	66	0	0	0	0	0	0	0	1	0	0	0	0	0	1	0	0	0	0	0	0	0	0	1	248	195	25	1
1	13	1	13	13	275	11.4583	16.5417	78.5417	#NULL!	#NULL!	0	0	14.3833	13.6167	75.6167	18.9972	9.00278	71.0028	72	1	27	70	0	0	0	0	0	0	0	1	0	0	0	0	0	0	0	0	0	0	0	1	1	1	1	189	170	31	1
0	29	0	91	#NULL!	119	4.95833	23.0417	85.0417	23.0417	85.0417	1	1	7.95417	20.0458	82.0458	25	3	65	47	0	7	31	0	0	0	0	0	0	2	0	0	1	0	0	0	0	1	0	0	0	0	1	0	0	1	256	178	2	1
0	29	0	91	357	31	1.29167	26.7083	88.7083	26.7083	88.7083	1	1	3.35347	24.6465	86.6465	10	18	80	67	0	17	25	0	0	0	0	0	0	2	0	0	1	0	0	0	0	0	0	0	0	0	1	0	0	0	263	175	19	1
0	29	0	91	#NULL!	0	0	28	90	28	90	1	1	2.93958	25.0604	87.0604	6	22	84	80	0	15	42	0	0	0	0	0	0	1	0	1	0	0	0	0	0	0	0	0	0	0	1	1	0	0	291	170	6	1
1	3	1	3	3	104	4.33333	23.6667	85.6667	#NULL!	#NULL!	0	0	4.44167	23.5583	85.5583	4.48958	23.5104	85.5104	49	0	27	74	0	0	0	0	0	0	0	1	0	0	0	0	0	1	0	0	0	0	0	1	0	0	1	102	180	29	1
0	29	1	69	69	9	0.375	27.625	89.625	27.625	#NULL!	1	0	3.8875	24.1125	86.1125	14	14	76	69	0	13	37	0	0	0	1	0	0	1	0	1	0	0	0	0	0	0	0	0	0	0	1	0	0	2	198	180	8	1
0	29	0	91	#NULL!	261	10.875	17.125	79.125	17.125	79.125	1	1	14.8743	13.1257	75.1257	40	0	50	61	0	23	47	0	0	0	0	0	0	2	0	0	1	0	0	0	0	0	0	0	0	0	1	1	0	1	219	182	19	1
0	29	0	91	#NULL!	25	1.04167	26.9583	88.9583	26.9583	88.9583	1	1	3.93819	24.0618	86.0618	8	20	82	75	0	28	63	1	0	0	1	0	0	1	0	1	0	0	0	0	0	0	0	0	0	0	1	1	0	0	230	176	6	1
0	29	0	91	#NULL!	137	5.70833	22.2917	84.2917	22.2917	84.2917	1	1	6.85069	21.1493	83.1493	11	17	79	29	0	15	29	0	0	0	0	1	0	0	1	0	0	0	0	0	0	0	0	0	0	0	1	0	0	1	120	190	40	1
0	29	0	91	#NULL!	91	3.79167	24.2083	86.2083	24.2083	86.2083	1	1	5.56806	22.4319	84.4319	19	9	71	75	0	18	42	0	0	0	0	0	0	1	0	1	0	0	0	0	1	0	0	0	0	0	1	1	1	1	114	185	3	1
1	11	1	11	11	154	6.41667	21.5833	83.5833	#NULL!	#NULL!	0	0	9.31944	18.6806	80.6806	14	14	76	82	0	20	43	0	0	0	0	0	0	2	0	0	1	0	0	0	0	1	0	0	0	0	1	0	0	0	212	160	2	1
0	29	0	91	#NULL!	326	13.5833	14.4167	76.4167	14.4167	76.4167	1	1	16.5757	11.4243	73.4243	38	0	52	64	1	23	58	1	1	1	0	0	1	0	1	0	0	0	0	0	0	0	0	0	0	0	1	1	1	1	113	168	46	1
1	5	1	5	5	159	6.625	21.375	83.375	#NULL!	#NULL!	0	0	6.76111	21.2389	83.2389	7.68056	20.3194	82.3194	70	1	22	60	0	0	0	0	1	0	0	1	0	0	0	0	0	1	0	0	0	0	0	1	1	1	1	141	160	25	1
0	29	0	91	#NULL!	352	14.6667	13.3333	75.3333	13.3333	75.3333	1	1	18.4438	9.55625	71.5563	55	0	35	39	0	17	28	0	0	0	0	0	0	0	1	0	0	1	0	0	0	1	0	0	0	0	1	0	0	1	155	185	24	1
0	29	0	91	#NULL!	127	5.29167	22.7083	84.7083	22.7083	84.7083	1	1	6.99861	21.0014	83.0014	14	14	76	69	0	27	65	1	0	0	0	0	0	0	1	0	0	0	0	0	0	0	0	0	0	0	1	0	0	1	135	170	41	1
0	29	0	91	#NULL!	470	19.5833	8.41667	70.4167	8.41667	70.4167	1	1	21.9153	6.08472	68.0847	29	0	61	82	0	17	47	0	0	0	0	0	0	1	0	1	0	0	0	0	0	0	0	0	0	0	1	1	1	0	109	170	3	1
0	29	0	91	#NULL!	74	3.08333	24.9167	86.9167	24.9167	86.9167	1	1	6.39861	21.6014	83.6014	48	0	42	80	0	15	52	1	1	0	0	0	0	1	0	1	0	0	0	0	0	0	0	0	0	0	1	0	1	0	147	175	8	1
0	29	0	91	#NULL!	158	6.58333	21.4167	83.4167	21.4167	83.4167	1	1	10.0056	17.9944	79.9944	37	0	53	56	0	16	52	0	0	0	1	0	0	1	0	1	0	0	0	0	1	0	0	0	0	0	1	1	1	0	212	190	3	1
0	29	0	91	#NULL!	45	1.875	26.125	88.125	26.125	88.125	1	1	3.83542	24.1646	86.1646	16	12	74	50	1	9	46	0	0	0	0	0	0	0	1	0	0	0	0	0	0	0	0	0	0	0	1	1	0	0	245	167	33	1
0	29	0	91	#NULL!	14	0.583333	27.4167	89.4167	27.4167	89.4167	1	1	2.69722	25.3028	87.3028	15	13	75	65	1	17	37	0	0	0	1	0	0	0	1	0	0	0	0	0	0	0	0	0	0	0	1	0	0	1	111	175	40	1
1	7	1	7	7	122	5.08333	22.9167	84.9167	#NULL!	#NULL!	0	0	6.74514	21.2549	83.2549	8	20	82	75	0	10	50	0	0	0	0	0	0	0	1	0	0	0	0	0	1	0	0	0	0	0	0	0	0	1	207	170	25	1
1	12	1	12	12	206	8.58333	19.4167	81.4167	#NULL!	#NULL!	0	0	10.8549	17.1451	79.1451	11.6764	16.3236	78.3236	62	0	18	51	#NULL!	0	0	0	0	0	0	1	0	0	0	0	0	1	0	0	0	0	0	1	1	0	0	124	180	30	1
0	29	0	91	#NULL!	205	8.54167	19.4583	81.4583	19.4583	81.4583	1	1	10.8111	17.1889	79.1889	15	13	75	56	0	14	26	1	0	0	0	0	0	1	0	1	0	0	0	0	0	0	0	0	0	0	1	1	0	1	242	180	3	1
0	29	0	91	#NULL!	13	0.541667	27.4583	89.4583	27.4583	89.4583	1	1	2.73056	25.2694	87.2694	57	0	33	57	0	12	31	0	0	0	0	0	0	1	0	1	0	0	0	0	0	0	0	0	0	0	0	0	1	#NULL!	210	180	6	1
0	29	0	91	#NULL!	36	1.5	26.5	88.5	26.5	88.5	1	1	2.50069	25.4993	87.4993	25	3	65	53	0	9	36	0	0	0	1	0	0	0	1	0	0	0	0	1	1	0	0	0	0	0	1	0	0	1	171	180	44	1
0	29	0	91	#NULL!	240	10	18	80	18	80	1	1	13.6861	14.3139	76.3139	54	0	36	65	0	25	77	0	1	0	0	0	0	0	1	0	0	0	0	0	0	0	1	0	0	1	1	1	1	2	240	187	36	1
0	29	0	91	#NULL!	61	2.54167	25.4583	87.4583	25.4583	87.4583	1	1	6.92361	21.0764	83.0764	18	10	72	71	0	16	42	0	0	0	0	0	0	0	1	0	0	1	0	0	0	0	0	0	0	0	1	1	0	1	225	174	6	1
0	29	0	91	#NULL!	79	3.29167	24.7083	86.7083	24.7083	86.7083	1	1	5.32431	22.6757	84.6757	17	11	73	59	0	13	37	0	0	0	0	0	0	0	1	0	0	0	0	0	1	0	0	0	0	0	1	0	0	2	180	178	25	1
0	29	0	91	#NULL!	26	1.08333	26.9167	88.9167	26.9167	88.9167	1	1	3.66597	24.334	86.334	19	9	71	71	0	18	52	0	0	0	0	0	0	1	0	1	0	0	0	0	1	0	0	0	0	0	0	0	0	#NULL!	69	182	6	1
0	29	0	91	#NULL!	492	20.5	7.5	69.5	7.5	69.5	1	1	25.5271	2.47292	64.4729	62	0	28	56	0	18	44	0	0	1	1	0	1	0	1	0	0	1	0	0	0	0	0	0	0	0	1	0	1	1	182	178	46	1
1	13	1	13	13	328	13.6667	14.3333	76.3333	#NULL!	#NULL!	0	0	14.0229	13.9771	75.9771	14.1632	13.8368	75.8368	68	1	18	53	0	0	0	1	0	0	0	1	0	0	0	0	0	0	0	0	0	1	0	1	1	1	0	125	165	52	1
0	29	0	91	#NULL!	494	20.5833	7.41667	69.4167	7.41667	69.4167	1	1	40.2278	0	49.7722	50	0	40	25	1	4	27	0	0	0	0	0	0	2	0	0	1	0	0	0	0	0	0	0	0	0	0	0	0	1	85	170	1	1
0	29	0	91	#NULL!	33	1.375	26.625	88.625	26.625	88.625	1	1	3.84722	24.1528	86.1528	28	0	62	65	0	14	34	0	0	0	0	0	0	2	0	0	1	1	0	0	1	0	0	0	0	0	1	1	0	1	293	180	3	1
0	29	0	91	#NULL!	271	11.2917	16.7083	78.7083	16.7083	78.7083	1	1	16.1486	11.8514	73.8514	44	0	46	46	0	22	60	0	0	0	0	0	0	0	1	0	0	0	0	0	1	0	0	0	0	0	1	0	0	1	193	190	25	1
0	29	0	91	#NULL!	81	3.375	24.625	86.625	24.625	86.625	1	1	4.65833	23.3417	85.3417	26	2	64	89	1	25	78	0	0	0	0	0	0	0	1	0	0	0	0	0	0	0	0	0	0	0	0	0	0	0	#NULL!	170	40	1
1	0	1	0	0	151	6.29167	21.7083	83.7083	#NULL!	#NULL!	0	0	6.24028	21.7597	83.7597	22.9792	5.02083	67.0208	70	1	17	45	0	0	0	0	0	0	1	0	1	0	1	0	0	0	0	0	0	0	0	1	1	1	0	274	160	3	1
0	29	0	91	#NULL!	75	3.125	24.875	86.875	24.875	86.875	1	1	3.70903	24.291	86.291	29	0	61	75	0	18	52	1	0	0	0	0	0	1	0	1	0	0	0	0	1	0	0	0	1	0	1	1	0	1	246	180	25	1
0	29	0	91	#NULL!	270	11.25	16.75	78.75	16.75	78.75	1	1	19.8938	8.10625	70.1063	58	0	32	74	0	25	63	0	0	0	0	0	0	1	0	1	0	1	0	0	0	0	0	0	1	0	1	0	1	1	179	165	4	1
0	29	0	91	#NULL!	64	2.66667	25.3333	87.3333	25.3333	87.3333	1	1	5.64583	22.3542	84.3542	18	10	72	32	0	29	64	0	1	0	0	0	0	0	1	0	0	0	0	0	0	0	0	0	0	0	1	1	1	1	266	175	31	1
0	29	0	91	124	17	0.708333	27.2917	89.2917	27.2917	89.2917	1	1	3.76667	24.2333	86.2333	73	0	17	66	0	18	52	0	0	0	1	0	0	2	0	0	1	1	0	0	0	0	0	0	0	0	1	1	0	1	291	180	8	1
[truncated: 453 more columns]
